# Supplementary material for: An Opportunistic Survey Reveals an Unexpected Coronavirus Diversity Hotspot in North America
Source: Viruses. 2021 Oct 7;13(10):2016. doi: 10.3390/v13102016 (PMC8539472; doi:10.3390/v13102016)
Supplement: Supplementary file 1 [file viruses-13-02016-s001.zip › 211004 Supplementary Table S1.xlsx]

## Sheet: Suppl Table 1
Animal ID	Specimen ID	Common name	Scientific name	Sex	Age	Tissue	Tissue study	N1 PCR	Pan-CoV PCR
46844-002	238396	Raccoon	Procyon lotor	F	J	Lung	Y	0	Neg
46844-002	238397					Liver/Spleen	Y	0
46844-002	238398					Heart/Kidney	Y	0
46844-002	238399					Small Intestine	Y	0
46844-002	238400					Colon/Rectum	Y	0	Neg
46844-002	238401					Trachea	Y	0
46844-003	238353	Mink	Neovison vison	M	A	Lung	Y	0	Neg
46844-003	238354					Liver/Spleen	Y	0
46844-003	238355					Heart/Kidney	Y	0
46844-003	238356					Small Intestine	Y	0
46844-003	238357					Colon/Rectum	Y	0	Equiv
46844-004	238358	Mink	Neovison vison	F	A	Lung	Y	0	Equiv
46844-004	238359					Liver/Spleen	Y	0
46844-004	238360					Heart/Kidney	Y	0
46844-004	238361					Small Intestine	Y	0
46844-004	238362					Colon/Rectum	Y	0	Pos
46844-005	238363	Mouse, House	Mus musculus	F	J	Lung	Y	0	Neg
46844-005	238364					Trachea	Y	0
46844-006	238365	Mouse, House	Mus musculus	F	J	Lung	Y	0	Neg
46844-006	238366					Trachea	Y	0
46844-007	238367	Mouse, House	Mus musculus	M	A	Lung	Y	0	Neg
46844-008	238368	Mouse, House	Mus musculus	F	A	Lung	Y	0	Neg
46844-008	238369					Trachea	Y	0
46844-009	238370	Mink	Neovison vison	UNK	A	Lung	Y	0	Equiv
46844-009	238371					Liver/Spleen	Y	0
46844-009	238372					Heart/Kidney	Y	0
46844-009	238373					Small Intestine	Y	0
46844-009	238374					Colon/Rectum	Y	0	Equiv
46844-010	238375	Raccoon	Procyon lotor	M	A	Lung	Y	0	Equiv
46844-010	238376					Liver/Spleen	Y	0
46844-010	238377					Heart/Kidney	Y	0
46844-010	238378					Small Intestine	Y	0
46844-010	238379					Colon/Rectum	Y	0	Neg
46844-010	238380					Trachea	Y	0
46844-011	238381	Mink	Neovison vison	F	A	Lung	Y	0	Equiv
46844-011	238382					Liver/Spleen	Y	0
46844-011	238383					Heart/Kidney	Y	0
46844-011	238384					Small Intestine	Y	0
46844-011	238385					Colon/Rectum	Y	0	Pos
46844-012	238386	Mink	Neovison vison	M	A	Lung	Y	0	Equiv
46844-012	238387					Liver/Spleen	Y	0
46844-012	238388					Heart/Kidney	Y	0
46844-012	238389					Small Intestine	Y	0
46844-012	238390					Colon/Rectum	Y	0	Pos
46844-013	238391	Mink	Neovison vison	M	A	Lung	Y	0	Equiv
46844-013	238392					Liver/Spleen	Y	0
46844-013	238393					Heart/Kidney	Y	0
46844-013	238394					Small Intestine	Y	0
46844-013	238395					Colon/Rectum	Y	0	Pos
46844-014	238402	Mink	Neovison vison	M	A	Lung	Y	0	Neg
46844-014	238403					Liver/Spleen	Y	0
46844-014	238404					Heart/Kidney	Y	0
46844-014	238405					Small Intestine	Y	0
46844-014	238406					Colon/Rectum	Y	0	Equiv
46844-015	238407	Mink	Neovison vison	M	A	Lung	Y	36.94	Equiv
46844-015	238408					Liver/Spleen	Y	0
46844-015	238409					Heart/Kidney	Y	0
46844-015	238410					Small Intestine	Y	0
46844-015	238411					Colon/Rectum	Y	0	Equiv
46844-016	238412	Mouse, House	Mus musculus	UNK	J	Lung	Y	0	Neg
46844-016	238413					Liver	Y	0
46844-016	238414					Heart/Kidney	Y	0
46844-016	238415					Small Intestine	Y	0
46844-016	238416					Colon	Y	0	Pos
46844-017	238417	Mouse, House	Mus musculus	M	A	Lung	Y	0	Neg
46844-017	238418					Liver	Y	0
46844-017	238419					Heart/Kidney	Y	0
46844-017	238420					Small Intestine	Y	0
46844-017	238421					Colon	Y	0	Neg
46844-018	238422	Mouse, House	Mus musculus	F	A	Lung	Y	0	Neg
46844-018	238423					Liver/Spleen	Y	0
46844-018	238424					Heart/Kidney	Y	0
46844-018	238425					Small Intestine	Y	0
46844-018	238426					Colon	Y	0	Pos
46844-019	238427	Mouse, House	Mus musculus	M	A	Lung	Y	0	Neg
46844-019	238428					Liver/Spleen	Y	0
46844-019	238429					Heart/Kidney	Y	0
46844-019	238430					Small Intestine	Y	0
46844-019	238431					Colon	Y	0	Pos
46844-020	238432	Mouse, House	Mus musculus	F	A	Lung	Y	0	Neg
46844-020	238433					Liver	Y	0
46844-020	238434					Heart/Kidney	Y	0
46844-020	238435					Small Intestine	Y	0
46844-020	238436					Colon	Y	0	Neg
46844-021	238437	Raccoon	Procyon lotor	F	J	Lung	Y	0	Neg
46844-021	238438					Liver/Spleen	Y	0
46844-021	238439					Heart/Kidney	Y	0
46844-021	238440					Small Intestine	Y	0
46844-021	238441					Colon/Rectum	Y	0	Equiv
46844-022	238442	Mouse, House	Mus musculus	M	A	Lung	Y	0	Neg
46844-023	238443	Mouse, House	Mus musculus	UNK	A	Lung	Y	0	Neg
46844-024	238444	Skunk, Striped	Mephitis mephitis	F	A	Lung	Y	0	Neg
46844-024	238445					Liver/Spleen	Y	0
46844-024	238446					Heart/Kidney	Y	0
46844-024	238447					Small Intestine	Y	0
46844-024	238448					Colon/Rectum	Y	0	Neg
46844-025	238453	Skunk, Striped	Mephitis mephitis	F	A	Lung	Y	0	Equiv
46844-025	238454					Liver/Spleen	Y	0
46844-025	238455					Heart/Kidney	Y	0
46844-025	238456					Colon/Rectum	Y	0	Neg
46844-025	238457					Nasal Swab	Y	0
46844-026	238458	Mouse, House	Mus musculus	M	A	Lung	Y	0	Neg
46844-026	238459					Liver	Y	0
46844-026	238460					Heart/Kidney	Y	0
46844-026	238461					Small Intestine	Y	0
46844-026	238462					Colon/Rectum	Y	0	Neg
46844-027	238463	Mouse, House	Mus musculus	F	J	Lung	Y	0	Neg
46844-027	238464					Liver	Y	0
46844-027	238465					Heart/Kidney	Y	0
46844-027	238466					Small Intestine	Y	0
46844-027	238467					Colon/Rectum	Y	0	Pos
46844-028	238468	Mouse, House	Mus musculus	F	A	Lung	Y	0	Neg
46844-028	238469					Liver	Y	0
46844-028	238470					Heart/Kidney	Y	0
46844-028	238471					Small Intestine	Y	0
46844-028	238472					Colon/Rectum	Y	0	Pos
46844-029	238473	Mouse, House	Mus musculus	F	A	Lung	Y	0	Neg
46844-029	238474					Liver/Spleen	Y	0
46844-029	238475					Heart/Kidney	Y	0
46844-029	238476					Small Intestine	Y	0
46844-029	238477					Colon/Rectum	Y	0	Pos
46844-030	238478	Mouse, House	Mus musculus	M	A	Lung	Y	0	Neg
46844-030	238479					Liver/Spleen	Y	0
46844-030	238480					Heart/Kidney	Y	0
46844-030	238481					Small Intestine	Y	0
46844-030	238482					Colon/Rectum	Y	0	Neg
46844-031	238483	Mink	Neovison vison	F	A	Lung	Y	0	Neg
46844-031	238484					Liver/Spleen	Y	0
46844-031	238485					Heart/Kidney	Y	0
46844-031	238486					Small Intestine	Y	0
46844-031	238487					Colon/Rectum	Y	0	Neg
46844-032	238488	Raccoon	Procyon lotor	F	A	Lung	Y	0	Neg
46844-032	238489					Liver/Spleen	Y	0
46844-032	238490					Heart/Kidney	Y	0
46844-032	238491					Small Intestine	Y	0
46844-032	238492					Colon/Rectum	Y	0	Neg
46844-033	238493	Raccoon	Procyon lotor	F	A	Lung	Y	0	Neg
46844-033	238494					Liver/Spleen	Y	0
46844-033	238495					Heart/Kidney	Y	0
46844-033	238496					Small Intestine	Y	0
46844-033	238497					Colon/Rectum	Y	0	Neg
46844-034	238498	Skunk, Striped	Mephitis mephitis	F	A	Lung	Y	0	Neg
46844-034	238499					Liver/Spleen	Y	0
46844-034	238500					Heart/Kidney	Y	0
46844-034	238501					Small Intestine	Y	0
46844-034	238502					Colon/Rectum	Y	0	Equiv
46844-035	238516	Mouse, House	Mus musculus	M	A	Lung	Y	0	Neg
46844-035	238517					Liver	Y	0
46844-035	238518					Heart/Kidney	Y	0
46844-035	238519					Small Intestine	Y	0
46844-035	238520					Colon/Rectum	Y	0	Neg
46844-036	238521	Mouse, House	Mus musculus	M	A	Lung	Y	0	Neg
46844-036	238522					Liver	Y	0
46844-036	238523					Heart/Kidney	Y	0
46844-036	238524					Small Intestine	Y	0
46844-036	238525					Colon/Rectum	Y	0	Pos
46844-037	238526	Mouse, House	Mus musculus	F	A	Lung	Y	0	Neg
46844-037	238527					Liver	Y	0
46844-037	238528					Heart/Kidney	Y	0
46844-037	238529					Small Intestine	Y	0
46844-037	238530					Colon/Rectum	Y	0	Pos
46844-038	238531	Mouse, House	Mus musculus	F	J	Lung	Y	0	Neg
46844-038	238532					Liver	Y	0
46844-038	238533					Heart/Kidney	Y	0
46844-038	238534					Small Intestine	Y	0
46844-038	238535					Colon/Rectum	Y	0	Neg
46844-039	238536	Mouse, House	Mus musculus	F	A	Lung	Y	0	Neg
46844-039	238537					Liver	Y	0
46844-039	238538					Heart/Kidney	Y	0
46844-039	238539					Small Intestine	Y	0
46844-039	238540					Colon/Rectum	Y	0	Pos
46844-040	238541	Skunk, Striped	Mephitis mephitis	M	J	Lung	Y	0	Equiv
46844-040	238542					Liver/Spleen	Y	0
46844-040	238543					Heart/Kidney	Y	0
46844-040	238544					Small Intestine	Y	0
46844-040	238545					Colon/Rectum	Y	0	Neg
46844-041	238546	Skunk, Striped	Mephitis mephitis	M	A	Lung	Y	0	Neg
46844-041	238547					Liver/Spleen	Y	0
46844-041	238548					Heart/Kidney	Y	0
46844-041	238549					Small Intestine	Y	0
46844-041	238550					Colon/Rectum	Y	0	Neg
46844-042	238551	Mouse, Deer	Peromyscus maniculatus	F	A	Lung	Y	0	Neg
46844-042	238552					Liver/Spleen	Y	0
46844-042	238553					Heart/Kidney	Y	0
46844-042	238554					Small Intestine	Y	0
46844-042	238555					Colon/Rectum	Y	0	Neg
46844-043	238556	Mouse, Deer	Peromyscus maniculatus	F	J	Lung	Y	0	Neg
46844-043	238557					Liver/Spleen	Y	0
46844-043	238558					Heart/Kidney	Y	0
46844-043	238559					Small Intestine	Y	0
46844-043	238560					Colon/Rectum	Y	0	Neg
46844-044	238561	Mouse, Deer	Peromyscus maniculatus	M	A	Lung	Y	0	Neg
46844-044	238562					Liver/Spleen	Y	0
46844-044	238563					Heart/Kidney	Y	0
46844-044	238564					Small Intestine	Y	0
46844-044	238565					Colon/Rectum	Y	0	Neg
46844-045	238566	Mouse, Deer	Peromyscus maniculatus	F	A	Lung	Y	0	Neg
46844-045	238567					Liver/Spleen	Y	0
46844-045	238568					Heart/Kidney	Y	0
46844-045	238569					Small Intestine	Y	0
46844-045	238570					Colon/Rectum	Y	0	Neg
46844-046	238571	Skunk, Striped	Mephitis mephitis	F	A	Lung	Y	0	Neg
46844-046	238572					Liver/Spleen	Y	0
46844-046	238573					Heart/Kidney	Y	0
46844-046	238574					Small Intestine	Y	0
46844-046	238575					Colon/Rectum	Y	0	Neg
46844-047	238576	Mink	Neovison vison	F	A	Lung	Y	0	Neg
46844-047	238577					Liver/Spleen	Y	0
46844-047	238578					Heart/Kidney	Y	0
46844-047	238579					Small Intestine	Y	0
46844-047	238580					Colon/Rectum	Y	0	Neg
46844-048	238581	Mink	Neovison vison	M	A	Lung	Y	0	Neg
46844-048	238582					Liver/Spleen	Y	0
46844-048	238583					Heart/Kidney	Y	0
46844-048	238584					Small Intestine	Y	0
46844-048	238585					Colon/Rectum	Y	0	Neg
46844-049	238586	Mink	Neovison vison	F	A	Lung	Y	0	Neg
46844-049	238587					Liver/Spleen	Y	0
46844-049	238588					Heart/Kidney	Y	0
46844-049	238589					Small Intestine	Y	0
46844-049	238590					Colon/Rectum	Y	0	Neg
46844-050	238591	Mink	Neovison vison	F	A	Lung	Y	0	Neg
46844-050	238592					Liver/Spleen	Y	0
46844-050	238593					Heart/Kidney	Y	0
46844-050	238594					Small Intestine	Y	0
46844-050	238595					Colon/Rectum	Y	0	Pos
46844-051	238596	Mouse, Deer	Peromyscus maniculatus	M	A	Lung	Y	0	Neg
46844-051	238597					Liver	Y	0
46844-051	238598					Heart/Kidney	Y	0
46844-051	238599					Small Intestine	Y	0
46844-051	238600					Colon/Rectum	Y	0	Neg
46844-052	238601	Mouse, Deer	Peromyscus maniculatus	F	A	Lung	Y	0	Neg
46844-052	238602					Liver	Y	0
46844-052	238603					Heart/Kidney	Y	0
46844-052	238604					Small Intestine	Y	0
46844-052	238605					Colon/Rectum	Y	0	Equiv
46844-053	238606	Mouse, Deer	Peromyscus maniculatus	F	A	Lung	Y	0	Neg
46844-053	238607					Liver	Y	0
46844-053	238608					Heart/Kidney	Y	0
46844-053	238609					Small Intestine	Y	0
46844-053	238610					Colon/Rectum	Y	0	Neg
46844-054	238611	Mouse, Deer	Peromyscus maniculatus	F	A	Lung	Y	0	Neg
46844-054	238612					Liver	Y	0
46844-054	238613					Heart/Kidney	Y	0
46844-054	238614					Small Intestine	Y	0
46844-054	238615					Colon/Rectum	Y	0	Neg
46844-055	238616	Mouse, Deer	Peromyscus maniculatus	F	A	Lung	Y	0	Neg
46844-055	238617					Liver	Y	0
46844-055	238618					Heart/Kidney	Y	0
46844-055	238619					Small Intestine	Y	0
46844-055	238620					Colon/Rectum	Y	0	Neg
46844-056	238621	Mouse, Deer	Peromyscus maniculatus	F	A	Lung	Y	0	Neg
46844-056	238622					Liver	Y	0
46844-056	238623					Heart/Kidney	Y	0
46844-056	238624					Small Intestine	Y	0
46844-056	238625					Colon/Rectum	Y	0	Neg
46844-057	238626	Mouse, Deer	Peromyscus maniculatus	F	A	Lung	Y	0	Neg
46844-057	238627					Liver	Y	0
46844-057	238628					Heart/Kidney	Y	0
46844-057	238629					Small Intestine	Y	0
46844-057	238630					Colon/Rectum	Y	0	Neg
46844-058	238631	Mouse, Deer	Peromyscus maniculatus	M	A	Lung	Y	0	Neg
46844-058	238632					Liver	Y	0
46844-058	238633					Heart/Kidney	Y	0
46844-058	238634					Small Intestine	Y	0
46844-058	238635					Colon/Rectum	Y	0	Neg
46844-059	238636	Mouse, Deer	Peromyscus maniculatus	F	A	Lung	Y	0	Neg
46844-059	238637					Liver	Y	0
46844-059	238638					Heart/Kidney	Y	0
46844-059	238639					Small Intestine	Y	0
46844-059	238640					Colon/Rectum	Y	0	Pos
46844-060	238641	Mouse, Deer	Peromyscus maniculatus	M	A	Lung	Y	0	Neg
46844-060	238642					Liver	Y	0
46844-060	238643					Heart/Kidney	Y	0
46844-060	238644					Small Intestine	Y	0
46844-060	238645					Colon/Rectum	Y	0	Neg
46844-061	238646	Mouse, Deer	Peromyscus maniculatus	F	A	Lung	Y	0	Neg
46844-061	238647					Liver	Y	0
46844-061	238648					Heart/Kidney	Y	0
46844-061	238649					Small Intestine	Y	0
46844-061	238650					Colon/Rectum	Y	0	Neg
46844-062	238651	Mouse, Deer	Peromyscus maniculatus	M	A	Lung	Y	0	Neg
46844-062	238652					Liver	Y	0
46844-062	238653					Heart/Kidney	Y	0
46844-062	238654					Small Intestine	Y	0
46844-062	238655					Colon/Rectum	Y	0	Neg
46844-063	238656	Mouse, Deer	Peromyscus maniculatus	M	A	Lung	Y	0	Neg
46844-063	238657					Liver/Spleen	Y	0
46844-063	238658					Heart/Kidney	Y	0
46844-063	238659					Small Intestine	Y	0
46844-063	238660					Colon/Rectum	Y	0	Neg
46844-064	238661	Mouse, Deer	Peromyscus maniculatus	F	A	Lung	Y	0	Neg
46844-064	238662					Liver	Y	0
46844-064	238663					Heart/Kidney	Y	0
46844-064	238664					Small Intestine	Y	0
46844-064	238665					Colon/Rectum	Y	0	Neg
46844-065	238666	Mouse, Deer	Peromyscus maniculatus	F	A	Lung	Y	0	Neg
46844-065	238667					Liver	Y	0
46844-065	238668					Heart/Kidney	Y	0
46844-065	238669					Small Intestine	Y	0
46844-065	238670					Colon/Rectum	Y	0	Neg
46844-066	238671	Mouse, Deer	Peromyscus maniculatus	M	A	Lung	Y	0	Neg
46844-066	238672					Liver/Spleen	Y	0
46844-066	238673					Heart/Kidney	Y	0
46844-066	238674					Small Intestine	Y	0
46844-066	238675					Colon/Rectum	Y	0	Neg
46844-067	238676	Mouse, Deer	Peromyscus maniculatus	F	A	Lung	Y	0	Neg
46844-067	238677					Liver/Spleen	Y	0
46844-067	238678					Heart/Kidney	Y	0
46844-067	238679					Small Intestine	Y	0
46844-067	238680					Colon/Rectum	Y	0	Neg
46844-068	238681	Mouse, House	Mus musculus	M	A	Lung	Y	0	Neg
46844-068	238682					Liver/Spleen	Y	0
46844-068	238683					Heart/Kidney	Y	0
46844-068	238684					Small Intestine	Y	0
46844-068	238685					Colon/Rectum	Y	0	Neg
46844-069	238686	Mouse, Deer	Peromyscus maniculatus	M	A	Lung	Y	0	Neg
46844-069	238687					Liver	Y	0
46844-069	238688					Heart/Kidney	Y	0
46844-069	238689					Small Intestine	Y	0
46844-069	238690					Colon/Rectum	Y	0	Neg
46844-070	238691	Mouse, Deer	Peromyscus maniculatus	F	A	Lung	Y	0	Neg
46844-070	238692					Liver	Y	0
46844-070	238693					Heart/Kidney	Y	0
46844-070	238694					Small Intestine	Y	0
46844-070	238695					Colon/Rectum	Y	0	Neg
46844-071	238696	Mouse, House	Mus musculus	M	A	Lung	Y	0	Neg
46844-071	238697					Liver	Y	0
46844-071	238698					Heart/Kidney	Y	0
46844-071	238699					Small Intestine	Y	0
46844-071	238700					Colon/Rectum	Y	0	Neg
46844-072	238701	Mouse, Deer	Peromyscus maniculatus	F	A	Lung	Y	0	Neg
46844-072	238702					Liver	Y	0
46844-072	238703					Heart/Kidney	Y	0
46844-072	238704					Small Intestine	Y	0
46844-072	238705					Colon/Rectum	Y	0	Neg
46844-073	238706	Mouse, Deer	Peromyscus maniculatus	M	A	Lung	Y	0	Neg
46844-073	238707					Liver	Y	0
46844-073	238708					Heart/Kidney	Y	0
46844-073	238709					Small Intestine	Y	0
46844-073	238710					Colon/Rectum	Y	0	Neg
46844-074	238711	Mouse, Deer	Peromyscus maniculatus	F	A	Lung	Y	0	Neg
46844-074	238712					Liver	Y	0
46844-074	238713					Heart/Kidney	Y	0
46844-074	238714					Small Intestine	Y	0
46844-074	238715					Colon/Rectum	Y	0	Neg
46844-075	238716	Mouse, Deer	Peromyscus maniculatus	F	A	Lung	Y	0	Neg
46844-075	238717					Liver	Y	0
46844-075	238718					Heart/Kidney	Y	0
46844-075	238719					Small Intestine	Y	0
46844-075	238720					Colon/Rectum	Y	0	Neg
46844-076	238721	Mouse, Deer	Peromyscus maniculatus	F	A	Lung	Y	0	Neg
46844-076	238722					Liver	Y	0
46844-076	238723					Heart/Kidney	Y	0
46844-076	238724					Small Intestine	Y	0
46844-076	238725					Colon/Rectum	Y	0	Neg
46844-077	238726	Mouse, House	Mus musculus	M	A	Lung	Y	0	Neg
46844-077	238727					Liver	Y	0
46844-077	238728					Heart/Kidney	Y	0
46844-077	238729					Small Intestine	Y	0
46844-077	238730					Colon/Rectum	Y	0	Neg
46844-078	238731	Mouse, Deer	Peromyscus maniculatus	M	A	Lung	Y	0	Neg
46844-078	238732					Liver	Y	0
46844-078	238733					Heart/Kidney	Y	0
46844-078	238734					Small Intestine	Y	0
46844-078	238735					Colon/Rectum	Y	0	Neg
46844-079	238736	Mouse, Deer	Peromyscus maniculatus	F	A	Lung	Y	0	Neg
46844-079	238737					Liver	Y	0
46844-079	238738					Heart/Kidney	Y	0
46844-079	238739					Small Intestine	Y	0
46844-079	238740					Colon/Rectum	Y	0	Neg
46844-080	238741	Mouse, Deer	Peromyscus maniculatus	F	A	Lung	Y	0	Neg
46844-080	238742					Liver/Spleen	Y	0
46844-080	238743					Heart/Kidney	Y	0
46844-080	238744					Small Intestine	Y	0
46844-080	238745					Colon/Rectum	Y	0	Neg
46844-081	238746	Mouse, Deer	Peromyscus maniculatus	M	A	Lung	Y	0	Neg
46844-081	238747					Liver	Y	0
46844-081	238748					Heart/Kidney	Y	0
46844-081	238749					Small Intestine	Y	0
46844-081	238750					Colon/Rectum	Y	0	Neg
46844-082	238751	Mouse, Deer	Peromyscus maniculatus	F	A	Lung	Y	0	Neg
46844-082	238752					Liver	Y	0
46844-082	238753					Heart/Kidney	Y	0
46844-082	238754					Small Intestine	Y	0
46844-082	238755					Colon/Rectum	Y	0	Neg
46844-083	238756	Mouse, Deer	Peromyscus maniculatus	F	A	Lung	Y	0	Neg
46844-083	238757					Liver	Y	0
46844-083	238758					Heart/Kidney	Y	0
46844-083	238759					Small Intestine	Y	0
46844-083	238760					Colon/Rectum	Y	0	Neg
46844-084	238761	Mouse, Deer	Peromyscus maniculatus	F	A	Lung	Y	0	Neg
46844-084	238762					Liver	Y	0
46844-084	238763					Heart/Kidney	Y	0
46844-084	238764					Small Intestine	Y	0
46844-084	238765					Colon/Rectum	Y	0	Neg
46844-085	238766	Mouse, Deer	Peromyscus maniculatus	F	A	Lung	Y	0	Neg
46844-085	238767					Liver	Y	0
46844-085	238768					Heart/Kidney	Y	0
46844-085	238769					Small Intestine	Y	0
46844-085	238770					Colon/Rectum	Y	0	Neg
46844-086	238771	Mouse, Deer	Peromyscus maniculatus	M	A	Lung	Y	0	Neg
46844-086	238772					Liver/Spleen	Y	0
46844-086	238773					Heart/Kidney	Y	0
46844-086	238774					Small Intestine	Y	0
46844-086	238775					Colon/Rectum	Y	0	Neg
46844-087	238776	Mouse, Deer	Peromyscus maniculatus	M	A	Lung	Y	0	Neg
46844-087	238777					Liver	Y	0
46844-087	238778					Heart/Kidney	Y	0
46844-087	238779					Small Intestine	Y	0
46844-087	238780					Colon/Rectum	Y	0	Neg
46844-088	238781	Mouse, House	Mus musculus	F	A	Lung	Y	0	Neg
46844-088	238782					Liver/Spleen	Y	0
46844-088	238783					Heart/Kidney	Y	0
46844-088	238784					Small Intestine	Y	0
46844-088	238785					Colon/Rectum	Y	0	Neg
46844-089	238786	Mouse, Deer	Peromyscus maniculatus	F	A	Lung	Y	0	Neg
46844-089	238787					Liver	Y	0
46844-089	238788					Heart/Kidney	Y	0
46844-089	238789					Small Intestine	Y	0
46844-089	238790					Colon/Rectum	Y	0	Neg
46844-090	238791	Mouse, Deer	Peromyscus maniculatus	M	A	Lung	Y	0	Neg
46844-090	238792					Liver/Spleen	Y	0
46844-090	238793					Heart/Kidney	Y	0
46844-090	238794					Small Intestine	Y	0
46844-090	238795					Colon/Rectum	Y	0	Neg
46844-091	238796	Mouse, Deer	Peromyscus maniculatus	F	A	Lung	Y	0	Equiv
46844-091	238797					Liver/Spleen	Y	0
46844-091	238798					Heart/Kidney	Y	0
46844-091	238799					Small Intestine	Y	0
46844-091	238800					Colon/Rectum	Y	0	Neg
46844-092	238801	Mouse, Deer	Peromyscus maniculatus	M	A	Lung	Y	0	Neg
46844-092	238802					Liver	Y	0
46844-092	238803					Heart/Kidney	Y	0
46844-092	238804					Small Intestine	Y	0
46844-092	238805					Colon/Rectum	Y	0	Neg
46844-093	238806	Mouse, Deer	Peromyscus maniculatus	M	A	Lung	Y	0	Neg
46844-093	238807					Liver/Spleen	Y	0
46844-093	238808					Heart/Kidney	Y	0
46844-093	238809					Small Intestine	Y	0
46844-093	238810					Colon/Rectum	Y	0	Neg
46844-094	238811	Mouse, Deer	Peromyscus maniculatus	F	A	Lung	Y	0	Neg
46844-094	238812					Liver	Y	0
46844-094	238813					Heart/Kidney	Y	0
46844-094	238814					Small Intestine	Y	0
46844-094	238815					Colon/Rectum	Y	0	Neg
46844-095	238816	Mouse, Deer	Peromyscus maniculatus	F	A	Lung	Y	0	Neg
46844-095	238817					Liver	Y	0
46844-095	238818					Heart/Kidney	Y	0
46844-095	238819					Small Intestine	Y	0
46844-095	238820					Colon/Rectum	Y	0	Neg
46844-096	238821	Mouse, Deer	Peromyscus maniculatus	M	A	Lung	Y	0	Neg
46844-096	238822					Liver	Y	0
46844-096	238823					Heart/Kidney	Y	0
46844-096	238824					Small Intestine	Y	0
46844-096	238825					Colon/Rectum	Y	0	Neg
46844-097	238826	Mouse, Deer	Peromyscus maniculatus	F	A	Lung	Y	0	Equiv
46844-097	238827					Liver	Y	0
46844-097	238828					Heart/Kidney	Y	0
46844-097	238829					Small Intestine	Y	0
46844-097	238830					Colon/Rectum	Y	0	Neg
46844-098	238831	Mink	Neovison vison	M	J	Small Intestine
46844-098	238997					Heart/Kidney
46844-098	239204					Lung		37.21
46844-098	239369					Liver/Spleen		0
46844-098	239535					Colon		0	Pos
46844-099	238832	Mink	Neovison vison	F	A	Small Intestine
46844-099	238998					Heart/Kidney
46844-099	239205					Lung		0
46844-099	239370					Liver/Spleen		38.93
46844-099	239536					Colon		38.03	Equiv
46844-100	238833	Mink	Neovison vison	M	A	Small Intestine
46844-100	238999					Heart/Kidney
46844-100	239206					Lung		37.86
46844-100	239371					Liver/Spleen		0
46844-100	239537					Colon		0	Pos
46844-101	238834	Mink	Neovison vison	F	A	Small Intestine
46844-101	239000					Heart/Kidney
46844-101	239207					Lung		0
46844-101	239372					Liver/Spleen		0
46844-101	239538					Colon		0	Neg
46844-102	238835	Mink	Neovison vison	M	A	Small Intestine
46844-102	239001					Heart/Kidney
46844-102	239208					Lung		0
46844-102	239373					Liver/Spleen		0
46844-102	239539					Colon		0	Equiv
46844-103	238836	Mink	Neovison vison	F	J	Small Intestine		0
46844-103	239002					Heart/Kidney		0
46844-103	239209					Lung		36.27	Equiv
46844-103	239374					Liver/Spleen		0
46844-103	239540					Colon		0	Equiv
46844-104	238837	Mink	Neovison vison	M	A	Small Intestine
46844-104	239003					Heart/Kidney
46844-104	239210					Lung		0
46844-104	239375					Liver/Spleen		0
46844-104	239541					Colon		0	Equiv
46844-105	238838	Mink	Neovison vison	M	J	Small Intestine
46844-105	239004					Heart/Kidney
46844-105	239211					Lung		37.96
46844-105	239376					Liver/Spleen		0
46844-105	239542					Colon		0	Pos
46844-106	238839	Mink	Neovison vison	F	A	Small Intestine		0
46844-106	239005					Heart/Kidney		0
46844-106	239212					Lung		35.17	Neg
46844-106	239377					Liver/Spleen		0
46844-106	239543					Colon		36.94	Neg
46844-107	238840	Mink	Neovison vison	M	A	Small Intestine
46844-107	239006					Heart/Kidney
46844-107	239378					Liver/Spleen		0
46844-107	239544					Colon		34.86	Equiv
46844-108	238841	Mink	Neovison vison	F	A	Small Intestine		36.99
46844-108	239007					Heart/Kidney		0
46844-108	239213					Lung		33.59	Equiv
46844-108	239379					Liver/Spleen		36.96
46844-108	239545					Colon		37.61	Equiv
46844-109	238842	Mink	Neovison vison	F	A	Small Intestine		0
46844-109	239008					Heart/Kidney		0
46844-109	239214					Lung		34.05	Neg
46844-109	239380					Liver/Spleen		0
46844-109	239546					Colon		38.67	Neg
46844-110	238843	Mink	Neovison vison	F	A	Small Intestine		0
46844-110	239009					Heart/Kidney		0
46844-110	239215					Lung		36.27	Equiv
46844-110	239381					Liver/Spleen		0
46844-110	239547					Colon		36.97	Equiv
46844-111	238844	Mink	Neovison vison	F	A	Small Intestine
46844-111	239010					Heart/Kidney
46844-111	239216					Lung		37.83
46844-111	239382					Liver/Spleen		0
46844-111	239548					Colon		0	Equiv
46844-112	238845	Mink	Neovison vison	F	A	Small Intestine
46844-112	239011					Heart/Kidney
46844-112	239217					Lung		0
46844-112	239383					Liver/Spleen		0
46844-112	239549					Colon		0	Equiv
46844-113	238846	Mink	Neovison vison	F	A	Small Intestine
46844-113	239012					Heart/Kidney
46844-113	239218					Lung		0
46844-113	239384					Liver/Spleen		0
46844-113	239550					Colon		0	Equiv
46844-114	238847	Mink	Neovison vison	F	A	Small Intestine
46844-114	239013					Heart/Kidney
46844-114	239219					Lung		0
46844-114	239385					Liver/Spleen		0
46844-114	239551					Colon		0	Equiv
46844-115	238848	Mink	Neovison vison	F	A	Small Intestine
46844-115	239014					Heart/Kidney
46844-115	239220					Lung		36.75
46844-115	239386					Liver/Spleen
46844-115	239552					Colon		0	Equiv
46844-116	238849	Mink	Neovison vison	F	A	Small Intestine
46844-116	239015					Heart/Kidney
46844-116	239221					Lung		0
46844-116	239387					Liver/Spleen
46844-116	239553					Colon		0	Neg
46844-117	238850	Mink	Neovison vison	M	A	Small Intestine
46844-117	239016					Heart/Kidney
46844-117	239222					Lung		0
46844-117	239388					Liver/Spleen
46844-117	239554					Colon		0	Pos
46844-118	238851	Mink	Neovison vison	M	A	Small Intestine
46844-118	239017					Heart/Kidney
46844-118	239223					Lung		37.87
46844-118	239389					Liver/Spleen		0
46844-118	239555					Colon		0	Pos
46844-119	238852	Mink	Neovison vison	F	A	Small Intestine
46844-119	239018					Heart/Kidney
46844-119	239224					Lung		0
46844-119	239390					Liver/Spleen		0
46844-119	239556					Colon		0	Pos
46844-120	238853	Mink	Neovison vison	F	A	Small Intestine
46844-120	239019					Heart/Kidney
46844-120	239225					Lung		0
46844-120	239391					Liver/Spleen
46844-120	239557					Colon		0	Pos
46844-121	238854	Mink	Neovison vison	M	J	Small Intestine
46844-121	239020					Heart/Kidney
46844-121	239226					Lung		0
46844-121	239392					Liver/Spleen
46844-121	239558					Colon		0	Equiv
46844-122	238855	Mink	Neovison vison	F	J	Small Intestine
46844-122	239021					Heart/Kidney
46844-122	239227					Lung		0
46844-122	239393					Liver/Spleen
46844-122	239559					Colon		0	Equiv
46844-123	238856	Mink	Neovison vison	F	UNK	Small Intestine
46844-123	239022					Heart/Kidney
46844-123	239228					Lung		0
46844-123	239394					Liver/Spleen		0
46844-123	239560					Colon		0	Equiv
46844-124	238857	Mink	Neovison vison	M	UNK	Small Intestine		0
46844-124	239023					Heart/Kidney		0
46844-124	239229					Lung		33.88	Equiv
46844-124	239395					Liver/Spleen		0
46844-124	239561					Colon		0	Pos
46844-125	238858	Mink	Neovison vison	F	J	Small Intestine		0
46844-125	239024					Heart/Kidney		0
46844-125	239230					Lung		36.13	Equiv
46844-125	239396					Liver/Spleen		0
46844-125	239562					Colon		0	Pos
46844-126	238859	Mink	Neovison vison	F	UNK	Small Intestine
46844-126	239025					Heart/Kidney
46844-126	239231					Lung		0
46844-126	239397					Liver/Spleen
46844-126	239563					Colon		0	Pos
46844-127	238860	Mink	Neovison vison	M	J	Small Intestine
46844-127	239026					Heart/Kidney
46844-127	239232					Lung		0
46844-127	239398					Liver/Spleen
46844-127	239564					Colon		0	Pos
46844-128	238861	Mink	Neovison vison	M	J	Small Intestine
46844-128	239027					Heart/Kidney
46844-128	239233					Lung		0
46844-128	239399					Liver/Spleen
46844-128	239565					Colon		0	Pos
46844-129	238862	Mink	Neovison vison	M	J	Small Intestine
46844-129	239028					Heart/Kidney
46844-129	239234					Lung		0
46844-129	239400					Liver/Spleen
46844-129	239566					Colon		0	Equiv
46844-130	238863	Mink	Neovison vison	M	J	Small Intestine
46844-130	239029					Heart/Kidney
46844-130	239235					Lung		0
46844-130	239401					Liver/Spleen
46844-130	239567					Liver/Spleen		0	Equiv
46844-131	238864	Mink	Neovison vison	M	J	Small Intestine
46844-131	239030					Heart/Kidney
46844-131	239236					Lung		0
46844-131	239402					Colon		0	Pos
46844-131	239568					Liver/Spleen		0	Equiv
46844-132	238865	Mink	Neovison vison	M	J	Small Intestine
46844-132	239031					Heart/Kidney
46844-132	239237					Lung		0
46844-132	239403					Liver/Spleen
46844-132	239569					Liver/Spleen		0	Equiv
46844-133	238866	Mink	Neovison vison	M	J	Small Intestine
46844-133	239032					Heart/Kidney
46844-133	239238					Lung		37.88
46844-133	239404					Liver/Spleen
46844-133	239570					Liver/Spleen		0	Neg
46844-134	238867	Mink	Neovison vison	M	J	Small Intestine
46844-134	239033					Heart/Kidney
46844-134	239239					Lung		0
46844-134	239405					Liver/Spleen
46844-134	239571					Liver/Spleen		0	Equiv
46844-135	238868	Mink	Neovison vison	F	J	Small Intestine
46844-135	239034					Heart/Kidney
46844-135	239240					Lung		0
46844-135	239406					Liver/Spleen		0
46844-135	239572					Colon		0	Pos
46844-136	238869	Mink	Neovison vison	M	J	Small Intestine
46844-136	239035					Heart/Kidney
46844-136	239241					Lung		0
46844-136	239407					Liver/Spleen
46844-136	239573					Colon		0	Pos
46844-137	238870	Mink	Neovison vison	M	J	Small Intestine
46844-137	239036					Heart/Kidney
46844-137	239242					Lung		0
46844-137	239408					Liver/Spleen
46844-137	239574					Colon		0	Pos
46844-138	238871	Mink	Neovison vison	M	J	Small Intestine
46844-138	239037					Heart/Kidney
46844-138	239243					Lung		0
46844-138	239409					Liver/Spleen
46844-138	239575					Colon		0	Pos
46844-139	238872	Mink	Neovison vison	M	J	Small Intestine
46844-139	239038					Heart/Kidney
46844-139	239244					Lung		0
46844-139	239410					Liver/Spleen
46844-139	239576					Colon		0	Pos
46844-140	238873	Mink	Neovison vison	F	J	Small Intestine
46844-140	239039					Heart/Kidney
46844-140	239245					Lung		0
46844-140	239411					Liver/Spleen
46844-140	239577					Colon		0	Pos
46844-141	238874	Mink	Neovison vison	M	J	Small Intestine
46844-141	239040					Heart/Kidney
46844-141	239246					Lung		0
46844-141	239412					Liver/Spleen
46844-141	239578					Colon		0	Pos
46844-142	238875	Mouse, house	Mus musculus	M	A	Small Intestine
46844-142	239041					Heart/Kidney
46844-142	239247					Lung		0
46844-142	239413					Liver/Spleen
46844-142	239579					Colon		0	Pos
46844-143	238876	Mouse, house	Mus musculus	F	A	Small Intestine
46844-143	239042					Heart/Kidney
46844-143	239248					Lung		0
46844-143	239414					Liver/Spleen
46844-143	239580					Colon		0	Neg
46844-144	238877	Mouse, house	Mus musculus	M	J	Small Intestine
46844-144	239043					Heart/Kidney
46844-144	239249					Lung		0
46844-144	239415					Liver/Spleen		0
46844-144	239581					Colon		0	Neg
46844-145	238878	Mouse, house	Mus musculus	M	A	Small Intestine
46844-145	239044					Heart/Kidney
46844-145	239250					Lung		0
46844-145	239416					Liver/Spleen
46844-145	239582					Colon		0	Equiv
46844-146	238879	Mouse, house	Mus musculus	M	J	Small Intestine
46844-146	239045					Heart/Kidney
46844-146	239251					Lung		0
46844-146	239417					Liver/Spleen
46844-146	239583					Colon		0	Pos
46844-147	238880	Mouse, house	Mus musculus	F	A	Small Intestine
46844-147	239046					Heart/Kidney
46844-147	239252					Lung		0
46844-147	239418					Liver/Spleen
46844-147	239584					Colon		0	Equiv
46844-148	238881	Mouse, house	Mus musculus	M	J	Small Intestine
46844-148	239047					Heart/Kidney
46844-148	239253					Lung		0
46844-148	239419					Liver/Spleen		0
46844-148	239585					Colon		0	Pos
46844-149	238882	Mouse, house	Mus musculus	F	J	Small Intestine
46844-149	239048					Heart/Kidney
46844-149	239254					Lung		0
46844-149	239420					Liver/Spleen		0
46844-149	239586					Colon		0	Equiv
46844-151	238883	Mink	Neovison vison	M	A	Small Intestine
46844-151	239049					Heart/Kidney
46844-151	239255					Lung		37.77
46844-151	239421					Liver/Spleen
46844-151	239587					Colon		0	Pos
46844-152	238884	Mink	Neovison vison	M	A	Small Intestine
46844-152	239050					Heart/Kidney
46844-152	239256					Lung		0
46844-152	239422					Liver/Spleen
46844-152	239588					Colon		0	Equiv
46844-153	238885	Mink	Neovison vison	M	A	Small Intestine
46844-153	239051					Heart/Kidney
46844-153	239257					Lung		0
46844-153	239423					Liver/Spleen
46844-153	239589					Colon		0	Equiv
46844-154	238886	Mink	Neovison vison	M	A	Small Intestine
46844-154	239052					Heart/Kidney
46844-154	239258					Lung		38.32
46844-154	239424					Liver/Spleen
46844-154	239590					Colon		0	Pos
46844-155	238887	Mink	Neovison vison	M	A	Small Intestine
46844-155	239053					Heart/Kidney
46844-155	239259					Lung		38.2
46844-155	239425					Liver/Spleen		0
46844-155	239591					Colon		0	Pos
46844-156	238888	Mink	Neovison vison	F	J	Small Intestine
46844-156	239054					Heart/Kidney
46844-156	239260					Lung		0
46844-156	239426					Liver/Spleen
46844-156	239592					Colon		0	Neg
46844-157	238889	Mink	Neovison vison	F	A	Small Intestine
46844-157	239055					Heart/Kidney
46844-157	239261					Lung		0
46844-157	239427					Liver/Spleen
46844-157	239593					Colon		0	Neg
46844-158	238890	Mink	Neovison vison	M	J	Small Intestine
46844-158	239056					Heart/Kidney
46844-158	239262					Lung		0
46844-158	239428					Liver/Spleen
46844-158	239594					Colon		0	Pos
46844-159	238891	Mink	Neovison vison	M	J	Small Intestine
46844-159	239057					Heart/Kidney
46844-159	239263					Lung		0
46844-159	239429					Liver/Spleen
46844-159	239595					Colon		0	Pos
46844-160	238892	Mink	Neovison vison	F	J	Small Intestine
46844-160	239058					Heart/Kidney
46844-160	239264					Lung		0
46844-160	239430					Liver/Spleen
46844-160	239596					Colon		0	Pos
46844-161	238893	Mink	Neovison vison	M	J	Small Intestine
46844-161	239059					Heart/Kidney
46844-161	239265					Lung		0
46844-161	239431					Liver/Spleen		0
46844-161	239597					Colon		0	Pos
46844-162	238894	Mink	Neovison vison	F	J	Small Intestine
46844-162	239060					Heart/Kidney
46844-162	239266					Lung		0
46844-162	239432					Liver/Spleen
46844-162	239598					Colon		0	Pos
46844-163	238895	Mink	Neovison vison	F	J	Small Intestine
46844-163	239061					Heart/Kidney
46844-163	239267					Lung		0
46844-163	239433					Liver/Spleen
46844-163	239599					Colon		0	Pos
46844-164	238896	Mink	Neovison vison	F	J	Small Intestine		0
46844-164	239062					Heart/Kidney		0
46844-164	239268					Lung		36.23	Equiv
46844-164	239434					Liver/Spleen		0
46844-164	239600					Colon		0	Pos
46844-165	238897	Mink	Neovison vison	M	J	Small Intestine
46844-165	239063					Heart/Kidney
46844-165	239269					Lung		37.9
46844-165	239435					Liver/Spleen
46844-165	239601					Colon		0	Pos
46844-166	238898	Mouse, house	Mus musculus	UNK	UNK	Small Intestine
46844-166	239064					Heart/Kidney
46844-166	239270					Lung		0
46844-166	239436					Liver/Spleen		0
46844-166	239602					Colon		0	Neg
46844-167	238899	Mink	Neovison vison	M	A	Small Intestine
46844-167	239065					Heart/Kidney
46844-167	239271					Lung		0
46844-167	239437					Liver/Spleen
46844-167	239603					Colon		0	Pos
46844-168	238900	Mink	Neovison vison	M	J	Small Intestine
46844-168	239066					Heart/Kidney
46844-168	239272					Lung		37.89
46844-168	239438					Liver/Spleen
46844-168	239604					Colon		0	Pos
46844-169	238901	Mink	Neovison vison	M	J	Small Intestine
46844-169	239067					Heart/Kidney
46844-169	239273					Lung		36.41
46844-169	239439					Liver/Spleen
46844-169	239605					Colon		0	Pos
46844-170	238902	Mink	Neovison vison	F	A	Small Intestine
46844-170	239068					Heart/Kidney
46844-170	239274					Lung		0
46844-170	239440					Liver/Spleen		0
46844-170	239606					Colon		0	Pos
46844-171	238903	Mink	Neovison vison	F	UNK	Small Intestine
46844-171	239069					Heart/Kidney
46844-171	239275					Lung		0
46844-171	239441					Liver/Spleen
46844-171	239607					Colon		0	Pos
46844-172	238904	Mink	Neovison vison	F	J	Small Intestine
46844-172	239070					Heart/Kidney
46844-172	239276					Lung		0
46844-172	239442					Liver/Spleen
46844-172	239608					Colon		0	Pos
46844-173	238905	Mink	Neovison vison	F	J	Small Intestine
46844-173	239071					Heart/Kidney
46844-173	239277					Lung		0
46844-173	239443					Liver/Spleen		0
46844-173	239609					Colon		0	Equiv
46844-174	238906	Mink	Neovison vison	M	J	Small Intestine
46844-174	239072					Heart/Kidney
46844-174	239278					Lung		0
46844-174	239444					Liver/Spleen
46844-174	239610					Colon		0	Equiv
46844-175	238907	Mink	Neovison vison	M	J	Small Intestine
46844-175	239073					Heart/Kidney
46844-175	239279					Lung		0
46844-175	239445					Liver/Spleen
46844-175	239611					Colon		0	Pos
46844-176	238908	Mink	Neovison vison	M	J	Small Intestine
46844-176	239074					Heart/Kidney
46844-176	239280					Lung		0
46844-176	239446					Liver/Spleen
46844-176	239612					Colon		0	Pos
46844-177	238909	Mink	Neovison vison	F	J	Small Intestine
46844-177	239075					Heart/Kidney
46844-177	239281					Lung		37.87
46844-177	239447					Liver/Spleen
46844-177	239613					Colon		0	Pos
46844-178	238910	Mink	Neovison vison	M	J	Small Intestine
46844-178	239076					Heart/Kidney
46844-178	239282					Lung		0
46844-178	239448					Liver/Spleen		0
46844-178	239614					Colon		0	Pos
46844-179	238911	Mink	Neovison vison	M	J	Small Intestine
46844-179	239077					Heart/Kidney
46844-179	239283					Lung		0
46844-179	239449					Liver/Spleen
46844-179	239615					Colon		0	Pos
46844-180	238912	Mink	Neovison vison	M	J	Small Intestine
46844-180	239078					Heart/Kidney
46844-180	239284					Lung		0
46844-180	239450					Liver/Spleen
46844-180	239616					Colon		0	Pos
46844-181	238913	Mink	Neovison vison	F	J	Small Intestine
46844-181	239079					Heart/Kidney
46844-181	239285					Lung		0
46844-181	239451					Liver/Spleen
46844-181	239617					Colon		0	Pos
46844-182	238914	Mink	Neovison vison	M	A	Small Intestine
46844-182	239080					Heart/Kidney
46844-182	239286					Lung		0
46844-182	239452					Liver/Spleen
46844-182	239618					Colon		0	Neg
46844-183	238915	Mouse, house	Mus musculus	M	J	Small Intestine
46844-183	239081					Heart/Kidney
46844-183	239287					Lung		0
46844-183	239453					Liver/Spleen		0
46844-183	239619					Colon		0	Equiv
46844-184	238916	Mouse, house	Mus musculus	M	A	Small Intestine
46844-184	239082					Heart/Kidney
46844-184	239288					Lung		0
46844-184	239454					Liver/Spleen
46844-184	239620					Colon		0	Neg
46844-185	238917	Mouse, house	Mus musculus	F	A	Small Intestine
46844-185	239083					Heart/Kidney
46844-185	239289					Lung		0
46844-185	239455					Liver/Spleen
46844-185	239621					Colon		0	Neg
46844-186	238918	Mouse, house	Mus musculus	M	J	Small Intestine
46844-186	239084					Heart/Kidney
46844-186	239290					Lung		0
46844-186	239456					Liver/Spleen
46844-186	239622					Colon		0	Neg
46844-187	238919	Mouse, house	Mus musculus	F	J	Small Intestine
46844-187	239085					Heart/Kidney
46844-187	239291					Lung		0
46844-187	239457					Liver/Spleen
46844-187	239623					Colon		0	Pos
46844-188	238920	Mink	Neovison vison	F	J	Small Intestine
46844-188	239086					Heart/Kidney
46844-188	239292					Lung		36.87
46844-188	239458					Liver/Spleen
46844-188	239624					Colon		0	Equiv
46844-189	238921	Cat, house	Felis catus	UNK	UNK	Small Intestine
46844-189	239087					Heart/Kidney
46844-189	239293					Lung		0
46844-189	239459					Liver/Spleen
46844-189	239625					Colon		0	Pos
46844-190	238922	Mouse, house	Mus musculus	M	J	Small Intestine
46844-190	239088					Heart/Kidney
46844-190	239294					Lung		0
46844-190	239460					Liver/Spleen		0
46844-190	239626					Colon		0	Neg
46844-191	238923	Mouse, house	Mus musculus	M	A	Small Intestine
46844-191	239089					Heart/Kidney
46844-191	239295					Lung		0
46844-191	239461					Liver/Spleen
46844-191	239627					Colon		0	Neg
46844-192	238924	Mouse, house	Mus musculus	M	J	Small Intestine
46844-192	239090					Heart/Kidney
46844-192	239296					Lung		0
46844-192	239462					Liver/Spleen
46844-192	239628					Colon		0	Pos
46844-193	238925	Mouse, house	Mus musculus	F	A	Small Intestine
46844-193	239091					Heart/Kidney
46844-193	239297					Lung		0
46844-193	239463					Liver/Spleen
46844-193	239629					Colon		0	Neg
46844-194	238926	Mouse, house	Mus musculus	M	J	Small Intestine
46844-194	239092					Heart/Kidney
46844-194	239298					Lung		0
46844-194	239464					Liver/Spleen
46844-195	238927	Mouse, house	Mus musculus	M	J	Small Intestine
46844-195	239093					Heart/Kidney
46844-195	239299					Lung		0
46844-195	239465					Liver/Spleen
46844-196	238928	Mouse, house	Mus musculus	M	J	Small Intestine
46844-196	239094					Heart/Kidney
46844-196	239300					Lung		0
46844-196	239466					Liver/Spleen
46844-197	238929	Mouse, house	Mus musculus	M	A	Small Intestine
46844-197	239095					Heart/Kidney
46844-197	239301					Lung		0
46844-197	239467					Liver/Spleen
46844-197	239630					Colon		0	Pos
46844-198	238930	Mink	Neovison vison	UNK	UNK	Small Intestine
46844-198	239096					Heart/Kidney
46844-198	239302					Lung		0
46844-198	239468					Liver/Spleen		0
46844-198	239631					Colon		0	Neg
46844-199	238931	Mink	Neovison vison	M	A	Small Intestine
46844-199	239097					Heart/Kidney
46844-199	239303					Lung		0
46844-199	239469					Liver/Spleen		0
46844-199	239632					Colon		0	Neg
46844-200	238932	Mink	Neovison vison	UNK	UNK	Small Intestine
46844-200	239098					Heart/Kidney
46844-200	239304					Lung		0
46844-200	239470					Liver/Spleen		0
46844-200	239633					Colon		0	Equiv
46844-201	238933	Mink	Neovison vison	UNK	UNK	Small Intestine
46844-201	239099					Heart/Kidney
46844-201	239305					Lung		0
46844-201	239471					Liver/Spleen		0
46844-201	239634					Colon		0	Equiv
46844-202	238934	Mink	Neovison vison	M	A	Small Intestine
46844-202	239100					Heart/Kidney
46844-202	239306					Lung		36.78
46844-202	239472					Liver/Spleen		0
46844-202	239635					Colon		0	Pos
46844-203	238935	Mink	Neovison vison	M	A	Small Intestine
46844-203	239101					Heart/Kidney
46844-203	239307					Lung		37.29
46844-203	239473					Liver/Spleen		37.61
46844-203	239636					Colon		0	Equiv
46844-204	238936	Mink	Neovison vison	M	A	Small Intestine
46844-204	239102					Heart/Kidney
46844-204	239308					Lung		0
46844-204	239474					Liver/Spleen		0
46844-204	239637					Colon		0	Equiv
46844-205	238937	Mink	Neovison vison	UNK	UNK	Small Intestine
46844-205	239103					Heart/Kidney
46844-205	239309					Lung		0
46844-205	239475					Liver/Spleen		0
46844-205	239638					Colon		0	Equiv
46844-206	238938	Mink	Neovison vison	M	A	Small Intestine
46844-206	239104					Heart/Kidney
46844-206	239310					Lung		0
46844-206	239476					Liver/Spleen		0
46844-206	239639					Colon		0	Equiv
46844-207	238939	Mink	Neovison vison	F	J	Small Intestine
46844-207	239105					Heart/Kidney
46844-207	239311					Lung		0
46844-207	239477					Liver/Spleen		0
46844-207	239640					Colon		0	Pos
46844-208	238940	Mink	Neovison vison	M	A	Small Intestine
46844-208	239106					Heart/Kidney
46844-208	239312					Lung		39.23
46844-208	239478					Liver/Spleen		0
46844-208	239641					Colon		0	Pos
46844-209	238941	Mink	Neovison vison	UNK	UNK	Small Intestine
46844-209	239107					Heart/Kidney
46844-209	239313					Lung		0
46844-209	239479					Liver/Spleen		0
46844-209	239642					Colon		0	Pos
46844-210	238942	Mink	Neovison vison	F	A	Small Intestine		0
46844-210	239108					Heart/Kidney		0
46844-210	239314					Lung		35.83	Equiv
46844-210	239480					Liver/Spleen		0
46844-210	239643					Colon		0	Equiv
46844-211	238943	Mink	Neovison vison	M	A	Small Intestine
46844-211	239109					Heart/Kidney
46844-211	239315					Lung		0
46844-211	239481					Liver/Spleen		0
46844-211	239644					Colon		0	Pos
46844-212	238944	Mink	Neovison vison	M	A	Small Intestine
46844-212	239110					Heart/Kidney
46844-212	239316					Lung		0
46844-212	239482					Liver/Spleen		37.61
46844-212	239645					Colon		0	Pos
46844-213	238945	Mink	Neovison vison	M	J	Small Intestine
46844-213	239111					Heart/Kidney
46844-213	239317					Lung		0
46844-213	239483					Liver/Spleen		0
46844-213	239646					Colon		0	Pos
46844-214	238946	Mink	Neovison vison	M	J	Small Intestine
46844-214	239112					Heart/Kidney
46844-214	239318					Lung		38.93
46844-214	239484					Liver/Spleen		0
46844-214	239647					Colon		0	Pos
46844-215	238947	Mink	Neovison vison	UNK	UNK	Small Intestine
46844-215	239113					Heart/Kidney
46844-215	239319					Lung		0
46844-215	239485					Liver/Spleen		0
46844-215	239648					Colon		0	Equiv
46844-216	238948	Mink	Neovison vison	M	A	Small Intestine
46844-216	239114					Heart/Kidney
46844-216	239320					Lung		0
46844-216	239486					Liver/Spleen		0
46844-216	239649					Colon		0	Pos
46844-217	238949	Mink	Neovison vison	F	A	Small Intestine
46844-217	239115					Heart/Kidney
46844-217	239321					Lung		0
46844-217	239487					Liver/Spleen		36.68
46844-217	239650					Colon		0	Pos
46844-218	238950	Mink	Neovison vison	UNK	UNK	Small Intestine
46844-218	239116					Heart/Kidney
46844-218	239322					Lung		0
46844-218	239488					Liver/Spleen		0
46844-218	239651					Colon		0	Equiv
46844-219	238951	Mink	Neovison vison	M	A	Small Intestine
46844-219	239117					Heart/Kidney
46844-219	239323					Lung		0
46844-219	239489					Liver/Spleen		0
46844-219	239652					Colon		0	Pos
46844-220	238952	Mink	Neovison vison	M	A	Small Intestine
46844-220	239118					Heart/Kidney
46844-220	239324					Lung		38.12
46844-220	239490					Liver/Spleen		0
46844-220	239653					Colon		0	Pos
46844-221	238953	Mink	Neovison vison	F	UNK	Small Intestine
46844-221	239119					Heart/Kidney
46844-221	239325					Lung		38.24
46844-221	239491					Liver/Spleen		0
46844-221	239654					Colon		0	Pos
46844-222	238954	Mink	Neovison vison	M	A	Small Intestine
46844-222	239120					Heart/Kidney
46844-222	239326					Lung		0
46844-222	239492					Liver/Spleen		0
46844-222	239655					Colon		0	Pos
46844-223	238955	Mink	Neovison vison	UNK	UNK	Small Intestine
46844-223	239121					Heart/Kidney
46844-223	239327					Lung		0
46844-223	239493					Liver/Spleen		0
46844-223	239656					Colon		0	Pos
46844-224	238956	Mink	Neovison vison	F	UNK	Small Intestine
46844-224	239122					Heart/Kidney
46844-224	239163					Colon		0	Pos
46844-224	239328					Lung		0
46844-224	239494					Liver/Spleen		0
46844-225	238957	Mink	Neovison vison	UNK	UNK	Small Intestine
46844-225	239123					Heart/Kidney
46844-225	239164					Colon		0	Pos
46844-225	239329					Lung		0
46844-225	239495					Liver/Spleen		0
46844-226	238958	Mink	Neovison vison	F	UNK	Small Intestine
46844-226	239124					Heart/Kidney
46844-226	239165					Colon		0	Equiv
46844-226	239330					Lung		37.29
46844-226	239496					Liver/Spleen		0
46844-227	238959	Mink	Neovison vison	UNK	UNK	Small Intestine
46844-227	239125					Heart/Kidney
46844-227	239166					Colon		0	Pos
46844-227	239331					Lung		0
46844-227	239497					Liver/Spleen		0
46844-228	238960	Mink	Neovison vison	M	A	Small Intestine
46844-228	239126					Heart/Kidney
46844-228	239167					Colon		0	Equiv
46844-228	239332					Lung		0
46844-228	239498					Liver/Spleen		0
46844-229	238961	Mouse, house	Mus musculus	M	A	Small Intestine
46844-229	239127					Heart/Kidney
46844-229	239168					Colon		0	Equiv
46844-229	239333					Lung		0
46844-229	239499					Liver/Spleen
46844-230	238962	Mouse, house	Mus musculus	M	A	Small Intestine
46844-230	239128					Heart/Kidney
46844-230	239169					Colon		0	Pos
46844-230	239334					Lung		0
46844-230	239500					Liver/Spleen
46844-231	238963	Mouse, house	Mus musculus	F	A	Small Intestine
46844-231	239129					Heart/Kidney
46844-231	239170					Colon		0	Neg
46844-231	239335					Lung		0
46844-231	239501					Liver/Spleen
46844-232	238964	Mouse, house	Mus musculus	M	A	Small Intestine
46844-232	239130					Heart/Kidney
46844-232	239171					Colon		0	Equiv
46844-232	239336					Lung		0
46844-232	239502					Liver/Spleen
46844-233	238965	Mink	Neovison vison	UNK	UNK	Small Intestine
46844-233	239131					Heart/Kidney
46844-233	239172					Colon		0	Pos
46844-233	239337					Lung		0
46844-233	239503					Liver/Spleen
46844-234	238966	Mink	Neovison vison	UNK	UNK	Small Intestine
46844-234	239132					Heart/Kidney
46844-234	239173					Colon		0	Equiv
46844-234	239338					Lung		0
46844-234	239504					Liver/Spleen
46844-235	238967	Mink	Neovison vison	M	J	Small Intestine
46844-235	239133					Heart/Kidney
46844-235	239174					Colon		0	Pos
46844-235	239339					Lung		0
46844-235	239505					Liver/Spleen
46844-236	238968	Mink	Neovison vison	UNK	UNK	Small Intestine
46844-236	239134					Heart/Kidney
46844-236	239175					Colon		0	Pos
46844-236	239340					Lung		38.28
46844-236	239506					Liver/Spleen
46844-237	238969	Mink	Neovison vison	UNK	UNK	Small Intestine
46844-237	239135					Heart/Kidney
46844-237	239176					Colon		0	Equiv
46844-237	239341					Lung		0
46844-237	239507					Liver/Spleen		0
46844-238	238970	Mink	Neovison vison	M	J	Small Intestine
46844-238	239136					Heart/Kidney
46844-238	239177					Colon		0	Pos
46844-238	239342					Lung		0
46844-238	239508					Liver/Spleen
46844-239	238971	Mink	Neovison vison	F	J	Small Intestine
46844-239	239137					Heart/Kidney
46844-239	239178					Colon		0	Pos
46844-239	239343					Lung		0
46844-239	239509					Liver/Spleen
46844-240	238972	Mink	Neovison vison	F	J	Small Intestine
46844-240	239138					Heart/Kidney
46844-240	239179					Colon		0	Pos
46844-240	239344					Lung		0
46844-240	239510					Liver/Spleen		0
46844-241	238973	Mink	Neovison vison	UNK	UNK	Small Intestine
46844-241	239139					Heart/Kidney
46844-241	239180					Colon		0	Pos
46844-241	239345					Lung		0
46844-241	239511					Liver/Spleen
46844-242	238974	Mink	Neovison vison	M	UNK	Small Intestine
46844-242	239140					Heart/Kidney
46844-242	239181					Colon		0	Equiv
46844-242	239346					Lung		0
46844-242	239512					Liver/Spleen
46844-243	238975	Mink	Neovison vison	M	J	Small Intestine
46844-243	239141					Heart/Kidney
46844-243	239182					Colon		0	Pos
46844-243	239347					Lung		38.35
46844-243	239513					Liver/Spleen
46844-244	238976	Mink	Neovison vison	F	A	Small Intestine
46844-244	239142					Heart/Kidney
46844-244	239183					Colon		0	Pos
46844-244	239348					Lung		0
46844-244	239514					Liver/Spleen
46844-245	238977	Mink	Neovison vison	UNK	UNK	Small Intestine
46844-245	239143					Heart/Kidney
46844-245	239184					Colon		0	Pos
46844-245	239349					Lung		0
46844-245	239515					Liver/Spleen
46844-246	238978	Mink	Neovison vison	F	A	Small Intestine
46844-246	239144					Heart/Kidney
46844-246	239185					Colon		0	Pos
46844-246	239350					Lung		0
46844-246	239516					Liver/Spleen
46844-247	238979	Mink	Neovison vison	UNK	UNK	Small Intestine
46844-247	239145					Heart/Kidney
46844-247	239186					Colon		0	Equiv
46844-247	239351					Lung		0
46844-247	239517					Liver/Spleen		0
46844-248	238980	Mink	Neovison vison	M	A	Small Intestine
46844-248	239146					Heart/Kidney
46844-248	239187					Colon		0	Pos
46844-248	239352					Lung		38.31
46844-248	239518					Liver/Spleen
46844-249	238981	Mink	Neovison vison	F	A	Small Intestine
46844-249	239147					Heart/Kidney
46844-249	239188					Colon		0	Equiv
46844-249	239353					Lung		38.51
46844-249	239519					Liver/Spleen
46844-250	238982	Mink	Neovison vison	M	J	Small Intestine
46844-250	239148					Heart/Kidney
46844-250	239189					Colon		0	Pos
46844-250	239354					Lung		0
46844-250	239520					Liver/Spleen
46844-251	238983	Mink	Neovison vison	F	A	Small Intestine
46844-251	239149					Heart/Kidney
46844-251	239190					Colon		0	Pos
46844-251	239355					Lung		0
46844-251	239521					Liver/Spleen
46844-252	238984	Mink	Neovison vison	F	A	Small Intestine
46844-252	239150					Heart/Kidney
46844-252	239191					Colon		0	Pos
46844-252	239356					Lung		0
46844-252	239522					Liver/Spleen		0
46844-253	238985	Mink	Neovison vison	UNK	UNK	Small Intestine
46844-253	239151					Heart/Kidney
46844-253	239192					Colon		0	Equiv
46844-253	239357					Lung		0
46844-253	239523					Liver/Spleen
46844-254	238986	Mink	Neovison vison	UNK	UNK	Small Intestine
46844-254	239152					Heart/Kidney
46844-254	239193					Colon		0	Equiv
46844-254	239358					Lung		0
46844-254	239524					Liver/Spleen		0
46844-255	238987	Mink	Neovison vison	M	A	Small Intestine
46844-255	239153					Heart/Kidney
46844-255	239194					Colon		0	Pos
46844-255	239359					Lung		0
46844-255	239525					Liver/Spleen
46844-256	238988	Mink	Neovison vison	UNK	UNK	Small Intestine
46844-256	239154					Heart/Kidney
46844-256	239195					Colon		0	Pos
46844-256	239360					Lung		0
46844-256	239526					Liver/Spleen
46844-257	238989	Mink	Neovison vison	UNK	UNK	Small Intestine
46844-257	239155					Heart/Kidney
46844-257	239196					Colon		0	Pos
46844-257	239361					Lung		0
46844-257	239527					Liver/Spleen		37.73
46844-258	238990	Mink	Neovison vison	UNK	UNK	Small Intestine
46844-258	239156					Heart/Kidney
46844-258	239197					Colon		0	Equiv
46844-258	239362					Lung		0
46844-258	239528					Liver/Spleen
46844-259	238991	Mink	Neovison vison	UNK	UNK	Small Intestine		0
46844-259	239157					Heart/Kidney		0
46844-259	239198					Colon		0	Equiv
46844-259	239363					Lung		36.3	Equiv
46844-259	239529					Liver/Spleen		0
46844-260	238992	Mink	Neovison vison	UNK	UNK	Small Intestine
46844-260	239158					Heart/Kidney
46844-260	239199					Colon		0	Equiv
46844-260	239364					Lung		38.47
46844-260	239530					Liver/Spleen
46844-261	238993	Mink	Neovison vison	UNK	UNK	Small Intestine
46844-261	239159					Heart/Kidney
46844-261	239200					Colon		0	Equiv
46844-261	239365					Lung		38.44
46844-261	239531					Liver/Spleen
46844-262	238994	Mink	Neovison vison	F	UNK	Small Intestine
46844-262	239160					Heart/Kidney
46844-262	239201					Colon		0	Equiv
46844-262	239366					Lung		38.37
46844-262	239532					Liver/Spleen
46844-263	238995	Mink	Neovison vison	UNK	UNK	Small Intestine
46844-263	239161					Heart/Kidney
46844-263	239202					Colon		0	Equiv
46844-263	239367					Lung		0
46844-263	239533					Liver/Spleen		0
46844-264	238996	Mink	Neovison vison	UNK	UNK	Small Intestine
46844-264	239162					Heart/Kidney
46844-264	239203					Colon		0	Pos
46844-264	239368					Lung		0
46844-264	239534					Liver/Spleen
46844-265	240073	Skunk, striped	Mephitis mephitis	F	A	Colon/Rectum		0	Neg
46844-265	240074					Lung		0
46844-266	240075	Mink	Neovison vison	F	J	Colon/Rectum		0	Pos
46844-266	240076					Lung		34.1436
46844-267	240077	Mink	Neovison vison	F	A	Colon/Rectum		0	Equiv
46844-267	240078					Lung		38.4633
46844-268	240079	Mink	Neovison vison	F	A	Colon/Rectum		0	Pos
46844-268	240080					Lung		0
46844-269	240081	Mink	Neovison vison	F	A	Colon/Rectum		34.6645	Pos
46844-269	240082					Lung		30.8481
46844-270	240083	Mink	Neovison vison	F	A	Colon/Rectum		34.6008	Pos
46844-270	240084					Lung		35.9056
46844-271	240085	Mink	Neovison vison	M	A	Colon/Rectum		37.4322	Pos
46844-271	240086					Lung		38.7537
46844-272	240087	Mink	Neovison vison	M	A	Colon/Rectum		34.5609	Pos
46844-272	240088					Lung		28.987
46844-273	240089	Mink	Neovison vison	M	A	Colon/Rectum		0	Neg
46844-273	240090					Lung		31.768
46844-274	240091	Mink	Neovison vison	F	A	Colon/Rectum		36.8115	Neg
46844-274	240092					Lung		24.6355
46844-275	240093	Mink	Neovison vison	M	A	Colon/Rectum		38.4159	Neg
46844-275	240094					Lung		28.14
46844-276	240095	Mink	Neovison vison	F	A	Colon/Rectum		38.3662	Neg
46844-276	240096					Lung		31.0497
46844-277	240097	Mink	Neovison vison	F	A	Colon/Rectum		29.8597	Pos
46844-277	240098					Lung		28.665
46844-278	240099	Mink	Neovison vison	M	A	Colon/Rectum		36.3689	Pos
46844-278	240100					Lung		23.8135
46844-279	240101	Mink	Neovison vison	F	A	Colon/Rectum		0	Neg
46844-279	240102					Lung		36.1433
46844-280	240103	Mink	Neovison vison	F	A	Colon/Rectum		37.3878	Equiv
46844-280	240104					Lung		36.8176
46844-281	240105	Mink	Neovison vison	F	A	Colon/Rectum		0	Equiv
46844-281	240106					Lung		35.9634
46844-282	240107	Mink	Neovison vison	F	A	Colon/Rectum		0	Equiv
46844-282	240108					Lung		31.7945
46844-283	240109	Mink	Neovison vison	M	A	Colon/Rectum		0	Equiv
46844-283	240110					Lung		33.1827
46844-284	240111	Mink	Neovison vison	F	A	Colon/Rectum		37.6381	Equiv
46844-284	240112					Lung		29.1769
46844-285	240113	Mink	Neovison vison	M	A	Colon/Rectum		0	Neg
46844-285	240114					Lung		30.6672
46844-286	240115	Mink	Neovison vison	F	A	Colon/Rectum		37.4292	Pos
46844-286	240116					Lung		26.4869
46844-287	240117	Mink	Neovison vison	F	A	Colon/Rectum		0	Neg
46844-287	240118					Lung		0
46844-288	240119	Mink	Neovison vison	M	A	Colon/Rectum		0	Neg
46844-288	240120					Lung		38.3296
46844-289	240121	Mink	Neovison vison	M	J	Colon/Rectum		32.4408	Pos
46844-289	240122					Lung		0
46844-290	240123	Mink	Neovison vison	F	A	Colon/Rectum		0	Neg
46844-290	240124					Lung		0
46844-291	240125	Mink	Neovison vison	F	A	Colon/Rectum		0	Pos
46844-291	240126					Lung		33.9619
46844-292	240127	Mink	Neovison vison	F	A	Colon/Rectum		0	Neg
46844-292	240128					Lung		38.4038
46844-293	240129	Cat, house	Felis catus	F	J	Colon/Rectum		0	Pos
46844-293	240130					Lung		0
46844-294	240131	Mink	Neovison vison	F	J	Colon/Rectum		38.3746	Equiv
46844-294	240132					Lung		0
46844-295	240133	Mink	Neovison vison	F	A	Colon/Rectum		0	Neg
46844-295	240134					Lung		0
46844-296	240135	Mink	Neovison vison	F	A	Colon/Rectum		0	Neg
46844-296	240136					Lung		33.5958
46844-297	240137	Mink	Neovison vison	F	A	Colon/Rectum		31.2393	Pos
46844-297	240138					Lung		0
46844-298	240139	Mink	Neovison vison	F	A	Colon/Rectum		0	Equiv
46844-298	240140					Lung		0
46844-299	240141	Mink	Neovison vison	M	A	Colon/Rectum		0	Neg
46844-299	240142					Lung		35.9728
46844-300	240143	Raccoon	Procyon lotor	F	A	Colon/Rectum		0	Neg
46844-300	240144					Lung		0
46844-301	240145	Mink	Neovison vison	F	A	Colon/Rectum		0	Neg
46844-301	240146					Lung		0
46844-302	240147	Mink	Neovison vison	F	A	Colon/Rectum		0	Neg
46844-302	240148					Lung		0
46844-303	240149	Mink	Neovison vison	M	A	Colon/Rectum		0	Neg
46844-303	240150					Lung		0
46844-304	240151	Mink	Neovison vison	F	A	Colon/Rectum		0	Pos
46844-304	240152					Lung		0
46844-305	240153	Mink	Neovison vison	F	AA	Colon/Rectum		0	Pos
46844-305	240154					Lung		0
46844-306	240155	Mink	Neovison vison	F	J	Colon/Rectum		0	Pos
46844-306	240156					Lung		0
46844-307	240157	Mink	Neovison vison	F	A	Colon/Rectum		0	Neg
46844-307	240158					Lung		0
46844-308	240159	Mink	Neovison vison	F	J	Colon/Rectum		0	Pos
46844-308	240160					Lung		0
46844-309	240161	Mink	Neovison vison	M	A	Colon/Rectum		0	Pos
46844-309	240162					Lung		0
46844-310	240163	Mink	Neovison vison	F	J	Colon/Rectum		0	Pos
46844-310	240164					Lung		0
46844-311	240165	Mink	Neovison vison	M	J	Colon/Rectum		38.3784	Pos
46844-311	240166					Lung		34.3932	Pos
46844-312	240167	Mink	Neovison vison	F	A	Colon/Rectum		0	Pos
46844-312	240168					Lung		0
46844-313	240169	Mink	Neovison vison	F	A	Colon/Rectum		0	Pos
46844-313	240170					Lung		0
46844-314	240171	Mink	Neovison vison	M	J	Colon/Rectum		0	Pos
46844-314	240172					Lung		0
46844-315	240173	Mink	Neovison vison	M	J	Colon/Rectum		0	Pos
46844-315	240174					Lung		0
46844-316	240175	Mink	Neovison vison	F	A	Colon/Rectum		0	Equiv
46844-316	240176					Lung		0
46844-317	240177	Mink	Neovison vison	F	A	Colon/Rectum		0	Pos
46844-317	240178					Lung		0
46844-318	240179	Mink	Neovison vison	M	J	Colon/Rectum		0	Pos
46844-318	240180					Lung		0
46844-319	240181	Mink	Neovison vison	F	A	Colon/Rectum		0	Pos
46844-319	240182					Lung		0
46844-320	240183	Mink	Neovison vison	F	A	Colon/Rectum		0	Pos
46844-320	240184					Lung		0
46844-321	240185	Mink	Neovison vison	F	A	Colon/Rectum		0	Neg
46844-321	240186					Lung		0
46844-322	240187	Mink	Neovison vison	F	J	Colon/Rectum		0	Pos
46844-322	240188					Lung		0
46844-323	240189	Mink	Neovison vison	F	J	Colon/Rectum		0	Pos
46844-323	240190					Lung		0
46844-324	240191	Mink	Neovison vison	F	J	Colon/Rectum		0	Equiv
46844-324	240192					Lung		0
46844-325	240193	Mink	Neovison vison	M	J	Colon/Rectum		0	Equiv
46844-325	240194					Lung		0
46844-326	240195	Mink	Neovison vison	M	A	Colon/Rectum		0	Equiv
46844-326	240196					Lung		0
46844-327	240197	Mink	Neovison vison	F	A	Colon/Rectum		0	Pos
46844-327	240198					Lung		0
46844-328	240199	Mink	Neovison vison	F	J	Colon/Rectum		0	Pos
46844-328	240200					Lung		0
46844-329	240201	Mink	Neovison vison	F	J	Colon/Rectum		0	Equiv
46844-329	240202					Lung		0
46844-330	240203	Mink	Neovison vison	F	J	Colon/Rectum		0	Pos
46844-330	240204					Lung		0
46844-331	240205	Mink	Neovison vison	F	J	Colon/Rectum		0	Equiv
46844-331	240206					Lung		0
46844-332	240207	Mink	Neovison vison	F	J	Colon/Rectum		0	Equiv
46844-332	240208					Lung		0
46844-333	240209	Mink	Neovison vison	F	J	Colon/Rectum		0	Equiv
46844-333	240210					Lung		0
46844-334	240211	Mink	Neovison vison	F	J	Colon/Rectum		0	Equiv
46844-334	240212					Lung		0
46844-335	240213	Mink	Neovison vison	M	A	Colon/Rectum		0	Equiv
46844-335	240214					Lung		0
46844-336	240215	Mink	Neovison vison	M	J	Colon/Rectum		0	Neg
46844-336	240216					Lung		0
46844-337	240217	Mink	Neovison vison	F	J	Colon/Rectum		0	Pos
46844-337	240218					Lung		0
46844-338	240219	Mink	Neovison vison	M	J	Colon/Rectum		0	Neg
46844-338	240220					Lung		0
46844-339	240221	Mink	Neovison vison	M	J	Colon/Rectum		0	Neg
46844-339	240222					Lung		0
46844-340	240223	Mink	Neovison vison	M	J	Colon/Rectum		0	Pos
46844-340	240224					Lung		0
46844-341	240225	Mink	Neovison vison	F	J	Colon/Rectum		0	Pos
46844-341	240226					Lung		0
46844-342	240227	Mink	Neovison vison	M	J	Colon/Rectum		0	Neg
46844-342	240228					Lung		0
46844-343	240229	Mink	Neovison vison	F	J	Colon/Rectum		0	Pos
46844-343	240230					Lung		0
46844-344	240231	Mink	Neovison vison	F	J	Colon/Rectum		0	Pos
46844-344	240232					Lung		0
46844-345	240233	Mink	Neovison vison	M	J	Colon/Rectum		0	Equiv
46844-345	240234					Lung		0
46844-346	240235	Mink	Neovison vison	M	J	Colon/Rectum		0	Equiv
46844-346	240236					Lung		0
46844-347	240237	Mink	Neovison vison	F	J	Colon/Rectum		0	Pos
46844-347	240238					Lung		0
46844-348	240239	Mink	Neovison vison	F	J	Lung		0
46844-349	240240	Mink	Neovison vison	M	J	Colon/Rectum		0	Equiv
46844-349	240241					Lung		0
46844-350	240242	Mink	Neovison vison	F	J	Colon/Rectum		0	Pos
46844-350	240243					Lung		0
46844-351	240244	Mink	Neovison vison	F	J	Colon/Rectum		0	Equiv
46844-351	240245					Lung		0
46844-352	240246	Mink	Neovison vison	F	J	Colon/Rectum		0	Equiv
46844-352	240247					Lung		0
46844-353	240248	Mink	Neovison vison	M	J	Colon/Rectum		0	Equiv
46844-353	240249					Lung		0
46844-354	240250	Mink	Neovison vison	M	J	Colon/Rectum		0	Pos
46844-354	240251					Lung		0
46844-355	240252	Mink	Neovison vison	M	J	Colon/Rectum		0	Pos
46844-355	240253					Lung		0
46844-356	240254	Mink	Neovison vison	F	J	Colon/Rectum		0	Equiv
46844-356	240255					Lung		0
46844-357	240256	Mink	Neovison vison	F	J	Colon/Rectum		0	Equiv
46844-357	240257					Lung		0
46844-358	240258	Mink	Neovison vison	M	J	Colon/Rectum		0	Pos
46844-358	240259					Lung		0
46844-359	240260	Mink	Neovison vison	M	J	Colon/Rectum		0	Pos
46844-359	240261					Lung		0
46844-360	240262	Mink	Neovison vison	F	J	Colon/Rectum		0	Equiv
46844-360	240263					Lung		0
46844-361	240264	Mink	Neovison vison	F	J	Colon/Rectum		0	Equiv
46844-361	240265					Lung		0
46844-362	240266	Mink	Neovison vison	F	J	Colon/Rectum		0	Pos
46844-362	240267					Lung		0
46844-363	240268	Mink	Neovison vison	M	J	Colon/Rectum		0	Pos
46844-363	240269					Lung		0
46844-364	240270	Mink	Neovison vison	M	J	Colon/Rectum		0	Equiv
46844-364	240271					Lung		0
46844-365	240272	Mink	Neovison vison	F	J	Colon/Rectum		0	Equiv
46844-365	240273					Lung		0
46844-366	240329	Mink	Neovison vison	UNK	UNK	Colon/Rectum		0	Equiv
46844-367*	240330	Mink	Neovison vison	UNK	UNK	Colon/Rectum		0	Neg
