# Supplementary material for: An Opportunistic Survey Reveals an Unexpected Coronavirus Diversity Hotspot in North America
Source: Viruses. 2021 Oct 7;13(10):2016. doi: 10.3390/v13102016 (PMC8539472; doi:10.3390/v13102016)
Supplement: Supplementary file 1 [file viruses-13-02016-s001.zip › 211004 Supplementary Table S2.xlsx]

## Sheet: Suppl Table 2
Animal ID	Common name	Scientific name	Sex	Age	CoV	SARS-CoV-2	AlphaCoV	BetaCoV	Co-infections	PCR only	Virus identified by sequencing
46844-189	Cat, house	Felis catus	UNK	UNK	Pos	Neg	C				AlphaCoV (Feline CoV)
46844-293	Cat, house	Felis catus	F	J	Pos	Neg	C/R				AlphaCoV (Feline CoV)
46844-024	Skunk, Striped	Mephitis mephitis	F	A	Neg	Neg
46844-025	Skunk, Striped	Mephitis mephitis	F	A	Pos	Neg				Y
46844-034	Skunk, Striped	Mephitis mephitis	F	A	Pos	Neg				Y
46844-040	Skunk, Striped	Mephitis mephitis	M	J	Pos	Neg				Y
46844-041	Skunk, Striped	Mephitis mephitis	M	A	Neg	Neg
46844-046	Skunk, Striped	Mephitis mephitis	F	A	Neg	Neg
46844-265	Skunk, striped	Mephitis mephitis	F	A	Neg	Neg
46844-005	Mouse, House	Mus musculus	F	J	Neg	Neg
46844-006	Mouse, House	Mus musculus	F	J	Neg	Neg
46844-007	Mouse, House	Mus musculus	M	A	Neg	Neg
46844-008	Mouse, House	Mus musculus	F	A	Neg	Neg
46844-016	Mouse, House	Mus musculus	UNK	J	Pos	Neg		C			BetaCoV (MHV-S)
46844-017	Mouse, House	Mus musculus	M	A	Neg	Neg
46844-018	Mouse, House	Mus musculus	F	A	Pos	Neg		C			BetaCoV (RCoV)
46844-019	Mouse, House	Mus musculus	M	A	Neg	Neg
46844-020	Mouse, House	Mus musculus	F	A	Neg	Neg
46844-022	Mouse, House	Mus musculus	M	A	Neg	Neg
46844-023	Mouse, House	Mus musculus	UNK	A	Neg	Neg
46844-026	Mouse, House	Mus musculus	M	A	Neg	Neg
46844-027	Mouse, House	Mus musculus	F	J	Pos	Neg		C/R			BetaCoV (MHV-S)
46844-028	Mouse, House	Mus musculus	F	A	Pos	Neg		C/R			BetaCoV (RCoV)
46844-029	Mouse, House	Mus musculus	F	A	Pos	Neg		C/R			BetaCoV (MHV-3)
46844-030	Mouse, House	Mus musculus	M	A	Neg	Neg
46844-035	Mouse, House	Mus musculus	M	A	Neg	Neg
46844-036	Mouse, House	Mus musculus	M	A	Pos	Neg		C/R			BetaCoV (MurineCoV)
46844-037	Mouse, House	Mus musculus	F	A	Pos	Neg	C/R				AlphaCoV (RodentCoV)
46844-038	Mouse, House	Mus musculus	F	J	Neg	Neg
46844-039	Mouse, House	Mus musculus	F	A	Pos	Neg		C/R			BetaCoV (MHV-S)
46844-068	Mouse, House	Mus musculus	M	A	Neg	Neg
46844-071	Mouse, House	Mus musculus	M	A	Neg	Neg
46844-077	Mouse, House	Mus musculus	M	A	Neg	Neg
46844-088	Mouse, House	Mus musculus	F	A	Neg	Neg
46844-142	Mouse, house	Mus musculus	M	A	Pos	Neg		C			BetaCoV (MHV-S)
46844-143	Mouse, house	Mus musculus	F	A	Neg	Neg
46844-144	Mouse, house	Mus musculus	M	J	Neg	Neg
46844-145	Mouse, house	Mus musculus	M	A	Pos	Neg				Y
46844-146	Mouse, house	Mus musculus	M	J	Pos	Neg		C			BetaCoV (MHV-3)
46844-147	Mouse, house	Mus musculus	F	A	Pos	Neg				Y
46844-148	Mouse, house	Mus musculus	M	J	Pos	Neg		C			BetaCoV (MHV-S)
46844-149	Mouse, house	Mus musculus	F	J	Pos	Neg				Y
46844-166	Mouse, house	Mus musculus	UNK	UNK	Neg	Neg
46844-183	Mouse, house	Mus musculus	M	J	Pos	Neg				Y
46844-184	Mouse, house	Mus musculus	M	A	Neg	Neg
46844-185	Mouse, house	Mus musculus	F	A	Neg	Neg
46844-186	Mouse, house	Mus musculus	M	J	Neg	Neg
46844-187	Mouse, house	Mus musculus	F	J	Pos	Neg		C			BetaCoV (MHV-S)
46844-190	Mouse, house	Mus musculus	M	J	Neg	Neg
46844-191	Mouse, house	Mus musculus	M	A	Neg	Neg
46844-192	Mouse, house	Mus musculus	M	J	Pos	Neg		C			BetaCoV (MHV-S)
46844-193	Mouse, house	Mus musculus	F	A	Neg	Neg
46844-194	Mouse, house	Mus musculus	M	J	Neg	Neg
46844-195	Mouse, house	Mus musculus	M	J	Neg	Neg
46844-196	Mouse, house	Mus musculus	M	J	Neg	Neg
46844-197	Mouse, house	Mus musculus	M	A	Pos	Neg		C			BetaCoV (MHV-S)
46844-229	Mouse, house	Mus musculus	M	A	Pos	Neg				Y
46844-230	Mouse, house	Mus musculus	M	A	Pos	Neg	C				AlphaCoV (RodentCoV)
46844-231	Mouse, house	Mus musculus	F	A	Neg	Neg
46844-232	Mouse, house	Mus musculus	M	A	Pos	Neg				Y
46844-003	Mink	Neovison vison	M	A	Pos	Neg				Y
46844-004	Mink	Neovison vison	F	A	Pos	Neg	C/R				AlphaCoV (MinkCoV)
46844-009	Mink	Neovison vison	UNK	A	Pos	Neg				Y
46844-011	Mink	Neovison vison	F	A	Pos	Neg	C/R				AlphaCoV (MinkCoV)
46844-012	Mink	Neovison vison	M	A	Pos	Neg	C/R				AlphaCoV (MinkCoV)
46844-013	Mink	Neovison vison	M	A	Pos	Neg	C/R				AlphaCoV (MinkCoV)
46844-014	Mink	Neovison vison	M	A	Pos	Neg				Y
46844-015	Mink	Neovison vison	M	A	Pos	Pos		L
46844-031	Mink	Neovison vison	F	A	Neg	Neg
46844-047	Mink	Neovison vison	F	A	Neg	Neg
46844-048	Mink	Neovison vison	M	A	Neg	Neg
46844-049	Mink	Neovison vison	F	A	Neg	Neg
46844-050	Mink	Neovison vison	F	A	Pos	Neg	C/R				AlphaCoV (MinkCoV)
46844-098	Mink	Neovison vison	M	J	Pos	Pos	C	L	Y		AlphaCoV (MinkCoV)
46844-099	Mink	Neovison vison	F	A	Pos	Pos		L, C/R
46844-100	Mink	Neovison vison	M	A	Pos	Pos	C	L	Y		AlphaCoV (MinkCoV)
46844-101	Mink	Neovison vison	F	A	Neg	Neg
46844-102	Mink	Neovison vison	M	A	Pos	Neg				Y
46844-103	Mink	Neovison vison	F	J	Pos	Pos		L
46844-104	Mink	Neovison vison	M	A	Pos	Neg				Y
46844-105	Mink	Neovison vison	M	J	Pos	Pos	C	L	Y		AlphaCoV (MinkCoV)
46844-106	Mink	Neovison vison	F	A	Pos	Pos		C, L
46844-107	Mink	Neovison vison	M	A	Pos	Pos		C
46844-108	Mink	Neovison vison	F	A	Pos	Pos		H, L/S, S Int, C
46844-109	Mink	Neovison vison	F	A	Pos	Pos		L, C
46844-110	Mink	Neovison vison	F	A	Pos	Pos		L, C
46844-111	Mink	Neovison vison	F	A	Pos	Pos		L
46844-112	Mink	Neovison vison	F	A	Pos	Neg				Y
46844-113	Mink	Neovison vison	F	A	Pos	Neg				Y
46844-114	Mink	Neovison vison	F	A	Pos	Neg				Y
46844-115	Mink	Neovison vison	F	A	Pos	Pos		L
46844-116	Mink	Neovison vison	F	A	Neg	Neg
46844-117	Mink	Neovison vison	M	A	Pos	Neg	C				AlphaCoV (MinkCoV)
46844-118	Mink	Neovison vison	M	A	Pos	Pos	C	L	Y		AlphaCoV (MinkCoV)
46844-119	Mink	Neovison vison	F	A	Pos	Neg	C				AlphaCoV (MinkCoV)
46844-120	Mink	Neovison vison	F	A	Pos	Neg	C				AlphaCoV (MinkCoV)
46844-121	Mink	Neovison vison	M	J	Pos	Neg				Y
46844-122	Mink	Neovison vison	F	J	Pos	Neg				Y
46844-123	Mink	Neovison vison	F	UNK	Pos	Neg				Y
46844-124	Mink	Neovison vison	M	UNK	Pos	Pos	C	L	Y		AlphaCoV (MinkCoV)
46844-125	Mink	Neovison vison	F	J	Pos	Pos	C	L	Y		AlphaCoV (MinkCoV)
46844-126	Mink	Neovison vison	F	UNK	Pos	Neg	C				AlphaCoV (MinkCoV)
46844-127	Mink	Neovison vison	M	J	Pos	Neg	C				AlphaCoV (MinkCoV)
46844-128	Mink	Neovison vison	M	J	Pos	Neg	C				AlphaCoV (MinkCoV)
46844-129	Mink	Neovison vison	M	J	Pos	Neg				Y
46844-130	Mink	Neovison vison	M	J	Pos	Neg				Y
46844-131	Mink	Neovison vison	M	J	Pos	Neg	C				AlphaCoV (MinkCoV)
46844-132	Mink	Neovison vison	M	J	Pos	Neg				Y
46844-133	Mink	Neovison vison	M	J	Pos	Pos		L
46844-134	Mink	Neovison vison	M	J	Pos	Neg				Y
46844-135	Mink	Neovison vison	F	J	Pos	Neg	C				AlphaCoV (MinkCoV)
46844-136	Mink	Neovison vison	M	J	Pos	Neg	C				AlphaCoV (MinkCoV)
46844-137	Mink	Neovison vison	M	J	Pos	Neg	C				AlphaCoV (MinkCoV)
46844-138	Mink	Neovison vison	M	J	Pos	Neg	C				AlphaCoV (MinkCoV)
46844-139	Mink	Neovison vison	M	J	Pos	Neg	C				AlphaCoV (MinkCoV)
46844-140	Mink	Neovison vison	F	J	Pos	Neg	C				AlphaCoV (MinkCoV)
46844-141	Mink	Neovison vison	M	J	Pos	Neg	C				AlphaCoV (MinkCoV)
46844-151	Mink	Neovison vison	M	A	Pos	Pos	C	L	Y		AlphaCoV (MinkCoV)
46844-152	Mink	Neovison vison	M	A	Pos	Neg				Y
46844-153	Mink	Neovison vison	M	A	Pos	Neg				Y
46844-154	Mink	Neovison vison	M	A	Pos	Pos	C	L	Y		AlphaCoV (MinkCoV)
46844-155	Mink	Neovison vison	M	A	Pos	Pos	C	L	Y		AlphaCoV (MinkCoV)
46844-156	Mink	Neovison vison	F	J	Neg	Neg
46844-157	Mink	Neovison vison	F	A	Neg	Neg
46844-158	Mink	Neovison vison	M	J	Pos	Neg	C				AlphaCoV (MinkCoV)
46844-159	Mink	Neovison vison	M	J	Pos	Neg	C				AlphaCoV (MinkCoV)
46844-160	Mink	Neovison vison	F	J	Pos	Neg	C				AlphaCoV (MinkCoV)
46844-161	Mink	Neovison vison	M	J	Pos	Neg	C				AlphaCoV (MinkCoV)
46844-162	Mink	Neovison vison	F	J	Pos	Neg	C				AlphaCoV (MinkCoV)
46844-163	Mink	Neovison vison	F	J	Pos	Neg	C				AlphaCoV (MinkCoV)
46844-164	Mink	Neovison vison	F	J	Pos	Pos	C	L	Y		AlphaCoV (MinkCoV)
46844-165	Mink	Neovison vison	M	J	Pos	Pos	C	L	Y		AlphaCoV (MinkCoV)
46844-167	Mink	Neovison vison	M	A	Pos	Neg	C				AlphaCoV (MinkCoV)
46844-168	Mink	Neovison vison	M	J	Pos	Pos	C	L	Y		AlphaCoV (MinkCoV)
46844-169	Mink	Neovison vison	M	J	Pos	Pos	C	L	Y		AlphaCoV (MinkCoV)
46844-170	Mink	Neovison vison	F	A	Pos	Neg	C				AlphaCoV (MinkCoV)
46844-171	Mink	Neovison vison	F	UNK	Pos	Neg	C				AlphaCoV (MinkCoV)
46844-172	Mink	Neovison vison	F	J	Pos	Neg	C				AlphaCoV (MinkCoV)
46844-173	Mink	Neovison vison	F	J	Pos	Neg				Y
46844-174	Mink	Neovison vison	M	J	Pos	Neg				Y
46844-175	Mink	Neovison vison	M	J	Pos	Neg	C				AlphaCoV (MinkCoV)
46844-176	Mink	Neovison vison	M	J	Pos	Neg	C				AlphaCoV (MinkCoV)
46844-177	Mink	Neovison vison	F	J	Pos	Pos	C	L	Y		AlphaCoV (MinkCoV)
46844-178	Mink	Neovison vison	M	J	Pos	Neg	C				AlphaCoV (MinkCoV)
46844-179	Mink	Neovison vison	M	J	Pos	Neg	C				AlphaCoV (MinkCoV)
46844-180	Mink	Neovison vison	M	J	Pos	Neg	C				AlphaCoV (MinkCoV)
46844-181	Mink	Neovison vison	F	J	Pos	Neg	C				AlphaCoV (MinkCoV)
46844-182	Mink	Neovison vison	M	A	Neg	Neg
46844-188	Mink	Neovison vison	F	J	Pos	Pos		L
46844-198	Mink	Neovison vison	UNK	UNK	Neg	Neg
46844-199	Mink	Neovison vison	M	A	Neg	Neg
46844-200	Mink	Neovison vison	UNK	UNK	Pos	Neg				Y
46844-201	Mink	Neovison vison	UNK	UNK	Pos	Neg				Y
46844-202	Mink	Neovison vison	M	A	Pos	Pos		C, L	Y		BetaCoV (MHV-S)
46844-203	Mink	Neovison vison	M	A	Pos	Pos		L, L/S
46844-204	Mink	Neovison vison	M	A	Pos	Neg				Y
46844-205	Mink	Neovison vison	UNK	UNK	Pos	Neg				Y
46844-206	Mink	Neovison vison	M	A	Pos	Neg				Y
46844-207	Mink	Neovison vison	F	J	Pos	Neg	C				AlphaCoV (MinkCoV)
46844-208	Mink	Neovison vison	M	A	Pos	Pos	C	L	Y		AlphaCoV (MinkCoV)
46844-209	Mink	Neovison vison	UNK	UNK	Pos	Neg	C				AlphaCoV (MinkCoV)
46844-210	Mink	Neovison vison	F	A	Pos	Pos		L
46844-211	Mink	Neovison vison	M	A	Pos	Neg	C				AlphaCoV (MinkCoV)
46844-212	Mink	Neovison vison	M	A	Pos	Pos	C	L/S	Y		AlphaCoV (MinkCoV)
46844-213	Mink	Neovison vison	M	J	Pos	Neg	C				AlphaCoV (MinkCoV)
46844-214	Mink	Neovison vison	M	J	Pos	Pos	C	L	Y		AlphaCoV (MinkCoV)
46844-215	Mink	Neovison vison	UNK	UNK	Pos	Neg				Y
46844-216	Mink	Neovison vison	M	A	Pos	Neg	C				AlphaCoV (MinkCoV)
46844-217	Mink	Neovison vison	F	A	Pos	Pos	C	L/S	Y		AlphaCoV (MinkCoV)
46844-218	Mink	Neovison vison	UNK	UNK	Pos	Neg				Y
46844-219	Mink	Neovison vison	M	A	Pos	Neg	C				AlphaCoV (MinkCoV)
46844-220	Mink	Neovison vison	M	A	Pos	Pos	C	L	Y		AlphaCoV (MinkCoV)
46844-221	Mink	Neovison vison	F	UNK	Pos	Pos	C	L	Y		AlphaCoV (MinkCoV)
46844-222	Mink	Neovison vison	M	A	Pos	Neg	C				AlphaCoV (MinkCoV)
46844-223	Mink	Neovison vison	UNK	UNK	Pos	Neg	C				AlphaCoV (MinkCoV)
46844-224	Mink	Neovison vison	F	UNK	Pos	Neg	C				AlphaCoV (MinkCoV)
46844-225	Mink	Neovison vison	UNK	UNK	Pos	Neg	C				AlphaCoV (MinkCoV)
46844-226	Mink	Neovison vison	F	UNK	Pos	Pos		L
46844-227	Mink	Neovison vison	UNK	UNK	Pos	Neg	C				AlphaCoV (MinkCoV)
46844-228	Mink	Neovison vison	M	A	Pos	Neg				Y
46844-233	Mink	Neovison vison	UNK	UNK	Pos	Neg	C				AlphaCoV (MinkCoV)
46844-234	Mink	Neovison vison	UNK	UNK	Pos	Neg				Y
46844-235	Mink	Neovison vison	M	J	Pos	Neg	C				AlphaCoV (MinkCoV)
46844-236	Mink	Neovison vison	UNK	UNK	Pos	Pos	C	L	Y		AlphaCoV (MinkCoV)
46844-237	Mink	Neovison vison	UNK	UNK	Pos	Neg				Y
46844-238	Mink	Neovison vison	M	J	Pos	Neg	C				AlphaCoV (MinkCoV)
46844-239	Mink	Neovison vison	F	J	Pos	Neg	C				AlphaCoV (MinkCoV)
46844-240	Mink	Neovison vison	F	J	Pos	Neg	C				AlphaCoV (MinkCoV)
46844-241	Mink	Neovison vison	UNK	UNK	Pos	Neg	C				AlphaCoV (MinkCoV)
46844-242	Mink	Neovison vison	M	UNK	Pos	Neg				Y
46844-243	Mink	Neovison vison	M	J	Pos	Pos	C	L	Y		AlphaCoV (MinkCoV)
46844-244	Mink	Neovison vison	F	A	Pos	Neg	C				AlphaCoV (MinkCoV)
46844-245	Mink	Neovison vison	UNK	UNK	Pos	Neg	C				AlphaCoV (MinkCoV)
46844-246	Mink	Neovison vison	F	A	Pos	Neg	C				AlphaCoV (MinkCoV)
46844-247	Mink	Neovison vison	UNK	UNK	Pos	Neg				Y
46844-248	Mink	Neovison vison	M	A	Pos	Pos	C	L	Y		AlphaCoV (MinkCoV)
46844-249	Mink	Neovison vison	F	A	Pos	Pos		L
46844-250	Mink	Neovison vison	M	J	Pos	Neg	C				AlphaCoV (MinkCoV)
46844-251	Mink	Neovison vison	F	A	Pos	Neg	C				AlphaCoV (MinkCoV)
46844-252	Mink	Neovison vison	F	A	Pos	Neg	C				AlphaCoV (MinkCoV)
46844-253	Mink	Neovison vison	UNK	UNK	Pos	Neg				Y
46844-254	Mink	Neovison vison	UNK	UNK	Pos	Neg				Y
46844-255	Mink	Neovison vison	M	A	Pos	Neg	C				AlphaCoV (MinkCoV)
46844-256	Mink	Neovison vison	UNK	UNK	Pos	Neg	C				AlphaCoV (MinkCoV)
46844-257	Mink	Neovison vison	UNK	UNK	Pos	Pos	C	L/S	Y		AlphaCoV (MinkCoV)
46844-258	Mink	Neovison vison	UNK	UNK	Pos	Neg				Y
46844-259	Mink	Neovison vison	UNK	UNK	Pos	Pos		L
46844-260	Mink	Neovison vison	UNK	UNK	Pos	Pos		L
46844-261	Mink	Neovison vison	UNK	UNK	Pos	Pos		L
46844-262	Mink	Neovison vison	F	UNK	Pos	Pos		L
46844-263	Mink	Neovison vison	UNK	UNK	Pos	Neg				Y
46844-264	Mink	Neovison vison	UNK	UNK	Pos	Neg	C				AlphaCoV (MinkCoV)
46844-266	Mink	Neovison vison	F	J	Pos	Pos		L, C/R			SARS-CoV-2
46844-267	Mink	Neovison vison	F	A	Pos	Pos		L
46844-268	Mink	Neovison vison	F	A	Pos	Neg	C/R				AlphaCoV (MinkCoV)
46844-269	Mink	Neovison vison	F	A	Pos	Pos		L, C/R			SARS-CoV-2
46844-270	Mink	Neovison vison	F	A	Pos	Pos		L, C/R			SARS-CoV-2
46844-271	Mink	Neovison vison	M	A	Pos	Pos		L, C/R			SARS-CoV-2
46844-272	Mink	Neovison vison	M	A	Pos	Pos		L, C/R			SARS-CoV-2
46844-273	Mink	Neovison vison	M	A	Pos	Pos		L
46844-274	Mink	Neovison vison	F	A	Pos	Pos		L, C/R
46844-275	Mink	Neovison vison	M	A	Pos	Pos		L, C/R
46844-276	Mink	Neovison vison	F	A	Pos	Pos		L, C/R
46844-277	Mink	Neovison vison	F	A	Pos	Pos		L, C/R			SARS-CoV-2
46844-278	Mink	Neovison vison	M	A	Pos	Pos		L, C/R			SARS-CoV-2
46844-279	Mink	Neovison vison	F	A	Pos	Pos		L
46844-280	Mink	Neovison vison	F	A	Pos	Pos		L, C/R
46844-281	Mink	Neovison vison	F	A	Pos	Pos		L
46844-282	Mink	Neovison vison	F	A	Pos	Pos		L
46844-283	Mink	Neovison vison	M	A	Pos	Pos		L
46844-284	Mink	Neovison vison	F	A	Pos	Pos		L, C/R
46844-285	Mink	Neovison vison	M	A	Pos	Pos		L
46844-286	Mink	Neovison vison	F	A	Pos	Pos		L, C/R			SARS-CoV-2
46844-287	Mink	Neovison vison	F	A	Neg	Neg
46844-288	Mink	Neovison vison	M	A	Pos	Pos		L
46844-289	Mink	Neovison vison	M	J	Pos	Pos		C/R			SARS-CoV-2
46844-290	Mink	Neovison vison	F	A	Neg	Neg
46844-291	Mink	Neovison vison	F	A	Pos	Pos	C/R	L	Y		AlphaCoV (MinkCoV)
46844-292	Mink	Neovison vison	F	A	Pos	Pos		L
46844-294	Mink	Neovison vison	F	J	Pos	Pos		C/R
46844-295	Mink	Neovison vison	F	A	Neg	Neg
46844-296	Mink	Neovison vison	F	A	Pos	Pos		L
46844-297	Mink	Neovison vison	F	A	Pos	Pos	C/R	C/R	Y		AlphaCoV (MinkCoV)
46844-298	Mink	Neovison vison	F	A	Pos	Neg				Y
46844-299	Mink	Neovison vison	M	A	Pos	Pos		L
46844-301	Mink	Neovison vison	F	A	Neg	Neg
46844-302	Mink	Neovison vison	F	A	Neg	Neg
46844-303	Mink	Neovison vison	M	A	Neg	Neg
46844-304	Mink	Neovison vison	F	A	Pos	Neg	C/R				AlphaCoV (MinkCoV)
46844-305	Mink	Neovison vison	F	A	Pos	Neg	C/R				AlphaCoV (MinkCoV)
46844-306	Mink	Neovison vison	F	J	Pos	Neg	C/R				AlphaCoV (MinkCoV)
46844-307	Mink	Neovison vison	F	A	Neg	Neg
46844-308	Mink	Neovison vison	F	J	Pos	Neg	C/R				AlphaCoV (MinkCoV)
46844-309	Mink	Neovison vison	M	A	Pos	Neg	C/R				AlphaCoV (MinkCoV)
46844-310	Mink	Neovison vison	F	J	Pos	Neg	C/R				AlphaCoV (MinkCoV)
46844-311	Mink	Neovison vison	M	J	Pos	Pos	C/R	L, C/R			AlphaCoV (MinkCoV) & SARS-CoV-2
46844-312	Mink	Neovison vison	F	A	Pos	Neg	C/R				AlphaCoV (MinkCoV)
46844-313	Mink	Neovison vison	F	A	Pos	Neg	C/R				AlphaCoV (MinkCoV)
46844-314	Mink	Neovison vison	M	J	Pos	Neg	C/R				AlphaCoV (MinkCoV)
46844-315	Mink	Neovison vison	M	J	Pos	Neg	C/R				AlphaCoV (MinkCoV)
46844-316	Mink	Neovison vison	F	A	Pos	Neg				Y
46844-317	Mink	Neovison vison	F	A	Pos	Neg	C/R				AlphaCoV (MinkCoV)
46844-318	Mink	Neovison vison	M	J	Pos	Neg	C/R				AlphaCoV (MinkCoV)
46844-319	Mink	Neovison vison	F	A	Pos	Neg	C/R				AlphaCoV (MinkCoV)
46844-320	Mink	Neovison vison	F	A	Pos	Neg	C/R				AlphaCoV (MinkCoV)
46844-321	Mink	Neovison vison	F	A	Neg	Neg
46844-322	Mink	Neovison vison	F	J	Pos	Neg	C/R				AlphaCoV (MinkCoV)
46844-323	Mink	Neovison vison	F	J	Pos	Neg	C/R				AlphaCoV (MinkCoV)
46844-324	Mink	Neovison vison	F	J	Pos	Neg				Y
46844-325	Mink	Neovison vison	M	J	Pos	Neg				Y
46844-326	Mink	Neovison vison	M	A	Pos	Neg				Y
46844-327	Mink	Neovison vison	F	A	Pos	Neg	C/R				AlphaCoV (MinkCoV)
46844-328	Mink	Neovison vison	F	J	Pos	Neg	C/R			Y
46844-329	Mink	Neovison vison	F	J	Pos	Neg				Y
46844-330	Mink	Neovison vison	F	J	Pos	Neg	C/R				AlphaCoV (MinkCoV)
46844-331	Mink	Neovison vison	F	J	Pos	Neg				Y
46844-332	Mink	Neovison vison	F	J	Pos	Neg				Y
46844-333	Mink	Neovison vison	F	J	Pos	Neg				Y
46844-334	Mink	Neovison vison	F	J	Pos	Neg				Y
46844-335	Mink	Neovison vison	M	A	Pos	Neg				Y
46844-336	Mink	Neovison vison	M	J	Neg	Neg
46844-337	Mink	Neovison vison	F	J	Pos	Neg	C/R				AlphaCoV (MinkCoV)
46844-338	Mink	Neovison vison	M	J	Neg	Neg
46844-339	Mink	Neovison vison	M	J	Neg	Neg
46844-340	Mink	Neovison vison	M	J	Pos	Neg	C/R				AlphaCoV (MinkCoV)
46844-341	Mink	Neovison vison	F	J	Pos	Neg	C/R				AlphaCoV (MinkCoV)
46844-342	Mink	Neovison vison	M	J	Neg	Neg
46844-343	Mink	Neovison vison	F	J	Pos	Neg	C/R				AlphaCoV (MinkCoV)
46844-344	Mink	Neovison vison	F	J	Pos	Neg	C/R				AlphaCoV (MinkCoV)
46844-345	Mink	Neovison vison	M	J	Pos	Neg				Y
46844-346	Mink	Neovison vison	M	J	Pos	Neg				Y
46844-347	Mink	Neovison vison	F	J	Pos	Neg	C/R				AlphaCoV (MinkCoV)
46844-348	Mink	Neovison vison	F	J	Pos	Neg				Y
46844-349	Mink	Neovison vison	M	J	Pos	Neg				Y
46844-350	Mink	Neovison vison	F	J	Pos	Neg	C/R				AlphaCoV (MinkCoV)
46844-351	Mink	Neovison vison	F	J	Pos	Neg				Y
46844-352	Mink	Neovison vison	F	J	Pos	Neg				Y
46844-353	Mink	Neovison vison	M	J	Pos	Neg				Y
46844-354	Mink	Neovison vison	M	J	Pos	Neg	C/R				AlphaCoV (MinkCoV)
46844-355	Mink	Neovison vison	M	J	Pos	Neg	C/R				AlphaCoV (MinkCoV)
46844-356	Mink	Neovison vison	F	J	Pos	Neg				Y
46844-357	Mink	Neovison vison	F	J	Pos	Neg				Y
46844-358	Mink	Neovison vison	M	J	Pos	Neg	C/R				AlphaCoV (MinkCoV)
46844-359	Mink	Neovison vison	M	J	Pos	Neg	C/R				AlphaCoV (MinkCoV)
46844-360	Mink	Neovison vison	F	J	Pos	Neg				Y
46844-361	Mink	Neovison vison	F	J	Pos	Neg				Y
46844-362	Mink	Neovison vison	F	J	Pos	Neg	C/R				AlphaCoV (MinkCoV)
46844-363	Mink	Neovison vison	M	J	Pos	Neg	C/R				AlphaCoV (MinkCoV)
46844-364	Mink	Neovison vison	M	J	Pos	Neg				Y
46844-365	Mink	Neovison vison	F	J	Pos	Neg				Y
46844-366	Mink	Neovison vison	UNK	UNK	Pos	Neg				Y
46844-367	Mink	Neovison vison	UNK	UNK	Pos	Neg				Y
46844-042	Mouse, Deer	Peromyscus maniculatus	F	A	Neg	Neg
46844-043	Mouse, Deer	Peromyscus maniculatus	F	J	Neg	Neg
46844-044	Mouse, Deer	Peromyscus maniculatus	M	A	Neg	Neg
46844-045	Mouse, Deer	Peromyscus maniculatus	F	A	Neg	Neg
46844-051	Mouse, Deer	Peromyscus maniculatus	M	A	Neg	Neg
46844-052	Mouse, Deer	Peromyscus maniculatus	F	A	Pos	Neg				Y
46844-053	Mouse, Deer	Peromyscus maniculatus	F	A	Neg	Neg
46844-054	Mouse, Deer	Peromyscus maniculatus	F	A	Neg	Neg
46844-055	Mouse, Deer	Peromyscus maniculatus	F	A	Neg	Neg
46844-056	Mouse, Deer	Peromyscus maniculatus	F	A	Neg	Neg
46844-057	Mouse, Deer	Peromyscus maniculatus	F	A	Neg	Neg
46844-058	Mouse, Deer	Peromyscus maniculatus	M	A	Neg	Neg
46844-059	Mouse, Deer	Peromyscus maniculatus	F	A	Pos	Neg		C/R			BetaCoV (OC43)
46844-060	Mouse, Deer	Peromyscus maniculatus	M	A	Neg	Neg
46844-061	Mouse, Deer	Peromyscus maniculatus	F	A	Neg	Neg
46844-062	Mouse, Deer	Peromyscus maniculatus	M	A	Neg	Neg
46844-063	Mouse, Deer	Peromyscus maniculatus	M	A	Neg	Neg
46844-064	Mouse, Deer	Peromyscus maniculatus	F	A	Neg	Neg
46844-065	Mouse, Deer	Peromyscus maniculatus	F	A	Neg	Neg
46844-066	Mouse, Deer	Peromyscus maniculatus	M	A	Neg	Neg
46844-067	Mouse, Deer	Peromyscus maniculatus	F	A	Neg	Neg
46844-069	Mouse, Deer	Peromyscus maniculatus	M	A	Neg	Neg
46844-070	Mouse, Deer	Peromyscus maniculatus	F	A	Neg	Neg
46844-072	Mouse, Deer	Peromyscus maniculatus	F	A	Neg	Neg
46844-073	Mouse, Deer	Peromyscus maniculatus	M	A	Neg	Neg
46844-074	Mouse, Deer	Peromyscus maniculatus	F	A	Neg	Neg
46844-075	Mouse, Deer	Peromyscus maniculatus	F	A	Neg	Neg
46844-076	Mouse, Deer	Peromyscus maniculatus	F	A	Neg	Neg
46844-078	Mouse, Deer	Peromyscus maniculatus	M	A	Neg	Neg
46844-079	Mouse, Deer	Peromyscus maniculatus	F	A	Neg	Neg
46844-080	Mouse, Deer	Peromyscus maniculatus	F	A	Neg	Neg
46844-081	Mouse, Deer	Peromyscus maniculatus	M	A	Neg	Neg
46844-082	Mouse, Deer	Peromyscus maniculatus	F	A	Neg	Neg
46844-083	Mouse, Deer	Peromyscus maniculatus	F	A	Neg	Neg
46844-084	Mouse, Deer	Peromyscus maniculatus	F	A	Neg	Neg
46844-085	Mouse, Deer	Peromyscus maniculatus	F	A	Neg	Neg
46844-086	Mouse, Deer	Peromyscus maniculatus	M	A	Neg	Neg
46844-087	Mouse, Deer	Peromyscus maniculatus	M	A	Neg	Neg
46844-089	Mouse, Deer	Peromyscus maniculatus	F	A	Neg	Neg
46844-090	Mouse, Deer	Peromyscus maniculatus	M	A	Neg	Neg
46844-091	Mouse, Deer	Peromyscus maniculatus	F	A	Pos	Neg				Y
46844-092	Mouse, Deer	Peromyscus maniculatus	M	A	Neg	Neg
46844-093	Mouse, Deer	Peromyscus maniculatus	M	A	Neg	Neg
46844-094	Mouse, Deer	Peromyscus maniculatus	F	A	Neg	Neg
46844-095	Mouse, Deer	Peromyscus maniculatus	F	A	Neg	Neg
46844-096	Mouse, Deer	Peromyscus maniculatus	M	A	Neg	Neg
46844-097	Mouse, Deer	Peromyscus maniculatus	F	A	Pos	Neg				Y
46844-002	Raccoon	Procyon lotor	F	J	Neg	Neg
46844-010	Raccoon	Procyon lotor	M	A	Pos	Neg				Y
46844-021	Raccoon	Procyon lotor	F	J	Pos	Neg				Y
46844-032	Raccoon	Procyon lotor	F	A	Neg	Neg
46844-033	Raccoon	Procyon lotor	F	A	Neg	Neg
46844-300	Raccoon	Procyon lotor	F	A	Neg	Neg
